# Supplementary material for: Alien and cryptogenic fungi and oomycetes in Austria: an annotated checklist (2nd edition)
Source: Biol Invasions. 2022 Sep 23;25(1):27–38. doi: 10.1007/s10530-022-02896-2 (PMC9832105; doi:10.1007/s10530-022-02896-2)
Supplement: Supplementary file 2 — Supplementary file2 (XLSX 82 KB) [file 10530_2022_2896_MOESM2_ESM.xlsx]

## Sheet: meta
Supplementary Information 2
Checklist of alien and cryptogenic fungi and oomycetes in Austria (2nd edition)
Hermann Voglmayr1*, Anna Schertler², Franz Essl², Irmgard Krisai-Greilhuber1
1 Department of Botany and Biodiversity Research, University of Vienna, Rennweg 14, 1030 Vienna, Austria
2 BioInvasions, Global Change, Macroecology-Group, Department of Botany and Biodiversity Research, University of Vienna, Rennweg 14, 1030 Vienna, Austria
*corresponding author: hermann.voglmayr@univie.ac.at
Biological Invasions - Alien Floras and Faunas 18 (2022)
https://doi.org/10.1007/s10530-022-02896-2
File description:
This file contains a checklist for alien and cryptogenic (likely alien; sensu Essl et al. 2018) fungi (true fungi; kingdom Fungi) and oomycetes (pseudofungi; Oomycota in the kingdom Straminipila) recorded in Austria.
Each taxon (species or variety) is accompanied with its higher taxonomy, its current status, trends and impacts in Austria, its distribution across federal states, year of first record, associated hosts/substrate, ecofunctional type, region of origin etc.
Full citations for key references are given in Supplementary Information 3.
For further information please contact the corresponding author.
Please cite the associated publication when using this data set or parts of it.
If you use only a subset of this data set we ask you to additionally cite the respective original data sources.
Column descriptions:
phylum
order
family
genus
species
taxon	Taxon name incl. authority
synonyms	Important synonyms, this is not meant to be an exhaustive listing
first_edition_2002	Was the taxon already included in Voglmayr & Krisai-Greilhuber in Essl. & Rabitsch (2002); x = yes
status_in_aut	Current status of the taxon in Austria; established, casual, isolated, unknown, extinct or eradicated
distribution_in_aut	Current status of the taxon in Austrian federal states: B = Burgenland, K = Carinthia, N = Lower Austria, O = Upper Austria, S = Salzburg, St = Styria, T = Tyrol, V = Vorarlberg, W = Vienna; if only the letter is specified established occurrence, otherwise: ? = unknown, [] = extinct, {} = eradicated/extirpated. Please note that this listing does not claim to be complete.
first_record	Year of first record of wild occurrence in Austria
impact	Expert assessment of the negative impact on selected sectors. if the impact was classified as high or very high this is expressed in parentheses, otherwise the strength of impact can be interpreted as unclassified. Taxa with impacts can be considered invasive.
trend	Estimation of current population trends of established species in Austria: expansive = increase of population by at least 30% in the last 10 years; stable = no increase or decrease; decreasing = decrease of population by at least 30% in the last 10 years; unknown: data deficiency does not allow classification
spread	The means of spread of the fungal taxa within the country after they were introduced to Austria.
introduction	The means of introduction of the fungal taxa to Austria and their release into the wild.
region_of_origin	Native area of taxon. unknown = alien but origin unknown; cryptogenic = likely alien but biogeographic status unclear (sensu Essl. et al. 2018)
ecofunctional_group	Ecofunctional role of taxon; pathogen/parasite on plant/animal/fungus, saprobiont, or ectomycorrhiza. Note that no other mycorrhizal types are included in this checklist.
realm	Aquatic or terrestrial organism
host_substrate	Hosts or substrates (e.g. soil) on which the fungus has been recorded in Austria
references	Important references for occurrence in Austria; full citations for references are given in Supplementary Information 3
water_bodies	Habitat types - presence marked with "x"
mires
grassland,_meadows
fields,_vineyards
tall_herb_vegetation
dwarf_shrubs,_heaths
shrubland
forest
man-made_technical_habitats
indoor

## Sheet: data
phylum	order	family	genus	taxon	synonyms	first_edition_2002	status_in_aut	distribution_in_aut	first_record	impact	trend	spread	introduction	region_of_origin	ecofunctional_group	realm	host_substrate	references	water_bodies	mires	grassland,_meadows	fields,_vineyards	tall_herb_vegetation	dwarf_shrubs,_heaths	shrubland	forest	man-made_technical_habitats	indoor
Ascomycota	Botryosphaeriales	Botryosphaeriaceae	Diplodia	Diplodia sapinea (Fr.) Fuckel 1870	Sphaeropsis sapinea (Fr.) Dyko & B. Sutton 1980		established	B; N; St; W	1977	biodiversity (high); forestry (high)	expansive	without human assistance	unknown	Unknown	plant pathogen	terrestrial	Pinus spp.	H. Voglmayr, unpubl. (Herb. GZU)								x
Ascomycota	Botryosphaeriales	Botryosphaeriaceae	Guignardia	Guignardia miribelii Aa 1975	Sarcophoma miribelii (Fr.) Höhn. 1916		established	W	2009	horticulture	unknown	unknown	unknown	Europe	plant pathogen	terrestrial	Buxus sempervirens	Scheuer (2012b)									x
Ascomycota	Botryosphaeriales	Botryosphaeriaceae	Macrophomina	Macrophomina phaseolina (Tassi) Goid. 1947			established	B; N	1967	agriculture	unknown	unknown	unknown	Unknown	plant pathogen	terrestrial	various agricultural crops	Zwatz (1968), UK CAB International (1985)									x
Ascomycota	Botryosphaeriales	Phyllostictaceae	Phyllosticta	Phyllosticta ampelicida (Engelm.) Aa 1973	Guignardia bidwellii (Ellis) Viala & Ravaz 1892		established	B; K; N; St	1950	agriculture (high)	unknown	without human assistance	unknown	North America	plant pathogen	terrestrial	Vitis spp., Ampelopsis spp., Parthenocissus spp.	Schreier (1950); Rebschutzdienst (https://rebschutzdienst.at)				x					x
Ascomycota	Botryosphaeriales	Phyllostictaceae	Phyllosticta	Phyllosticta glycines Thüm. 1881			established	B; N; O; St	2014	agriculture (high)	unknown	unknown	unknown	Temperate Asia	plant pathogen	terrestrial	Glycine max	Hissek (2016); Hissek et al. (2017)				x
Ascomycota	Botryosphaeriales	Phyllostictaceae	Phyllosticta	Phyllosticta madisonensis H.C. Greene 1952	Phyllosticta solidaginis-serotinae Petr. 1969		established	St; V	1995		unknown	without human assistance	unknown	North America	plant pathogen	terrestrial	Solidago spp.	Scheuer (2003), H. Voglmayr, unpubl. (Herb. GZU)				x	x
Ascomycota	Botryosphaeriales	Phyllostictaceae	Phyllosticta	Phyllosticta magnoliae Sacc. 1878			established	W	2016	horticulture	unknown	unknown	unknown	Temperate Asia	plant pathogen	terrestrial	Magnolia spp.	Bedlan et al. (2019)									x
Ascomycota	Botryosphaeriales	Phyllostictaceae	Phyllosticta	Phyllosticta paviae Desm. 1847	Guignardia aesculi (Peck) V.B. Stewart 1916, Phyllosticta sphaeropsoidea (Ellis & Everh.) Tassi 1902	x	established	B?; K; N; O; S?; St; T?; V?; W	1954		stable	without human assistance	without human assistance	North America	plant pathogen	terrestrial	Aesculus spp.	Petrak (1956), Krehan (1995a, 1995b), Pastirèáková et al. (2009), database of the Austrian Mycological Society									x
Ascomycota	Botryosphaeriales	Phyllostictaceae	Phyllosticta	Phyllosticta thujae Bissett & M.E. Palm 1989			established	N; W	2017	horticulture	unknown	contaminant; without human assistance	unknown	North America	plant pathogen	terrestrial	Thuja spp.	Plenk (2018), Bedlan et al. (2019)									x
Ascomycota	Capnodiales	Mycosphaerellaceae	Fulvia	Fulvia fulva (Cooke) Cif. 1954	Cladosporium fulvum Cooke 1883	x	unknown	B; O; S;St; W	1982	agriculture (high)	unknown	contaminant	contaminant	South America	plant pathogen	terrestrial	Solanum lycopersicum	Bedlan (1994)				x					x
Ascomycota	Capnodiales	Mycosphaerellaceae	Lecanosticta	Lecanosticta acicola (Thüm.) Syd. 1924	Mycosphaerella dearnessii M.E. Barr 1972 , Scirrhia acicola (Dearn.) Sigg. 1939	x	established	N; O; St; T; V	1996	biodiversity (high); forestry (high)	expansive	contaminant; without human assistance	contaminant	North America	plant pathogen	terrestrial	Pinus mugo, Pinus sylvestris	Cech (1997), Kessler (2009), Kirisits (2010), Kessler & Krehan (2011)								x	x
Ascomycota	Capnodiales	Mycosphaerellaceae	Nothophaeocryptopus	Nothophaeocryptopus gaeumannii (T. Rohde) Videira, C. Nakash., U. Braun & Crous 2017	Phaeocryptopus gaeumannii (T. Rohde) Petr. 1938	x	established	B; K; N; O; S; St; T; V; W	1934	forestry (high)	stable	contaminant; without human assistance	without human assistance	North America	plant pathogen	terrestrial	Pseudotsuga menziesii	Steiner (1934, 1937), Cech (1989, 1990, 1991, pers. comm.), Kirisits (2010)								x
Ascomycota	Capnodiales	Mycosphaerellaceae	Phaeoramularia	Phaeoramularia capsicicola (Vassiljevsky) Deighton 1976	Passalora capsicicola (Vassiljevsky) U. Braun & F.O. Freire 2003		isolated	N; O; St	2011	agriculture	unknown	unknown	contaminant	South America	plant pathogen	terrestrial	Capsicum annuum	Bedlan et al. (2012); Herb. Bedlan (AGES)									x	x
Ascomycota	Cladosporiales	Cladosporiaceae	Cladosporium	Cladosporium cucumerinum Ellis & Arthur 1889			established	B; K; O; T; V; W	1955	agriculture (high)	stable	without human assistance	unknown	Unknown	plant pathogen	terrestrial	Cucumis sativa	Scheier (1955); Bedlan (1986)				x					x
Ascomycota	Cladosporiales	Cladosporiaceae	Cladosporium	Cladosporium forsythiae Z.Y. Zhang & T. Zhang 1999			established	W	2017	horticulture	unknown	without human assistance	unknown	Unknown	plant pathogen	terrestrial	Forsythia spp.	Bedlan et al. (2019)									x
Ascomycota	Diaporthales	Cryphonectriaceae	Cryphonectria	Cryphonectria carpinicola D. Rigling, T. Cech, Cornejo & L. Beenken 2020			established	B; N; W	2009	forestry	unknown	unknown	unknown	Cryptogenic	plant pathogen	terrestrial	Carpinus betulus	Cornejo et al. (2021); database of the Austrian Mycological Society; Jacq database								x
Ascomycota	Diaporthales	Cryphonectriaceae	Cryphonectria	Cryphonectria parasitica (Murrill) M.E. Barr 1978	Endothiella parasitica (Murrill) Roane 1986	x	established	B; N; St	1964	forestry (high)	stable	without human assistance	without human assistance	Temperate Asia	plant pathogen	terrestrial	Castanea sativa	Figl & Donaubauer (1991), Wronski et al. (1997), Reiter & Kudera (2008)								x
Ascomycota	Diaporthales	Diaporthaceae	Diaporthe	Diaporthe ampelina (Berk. & M.A. Curtis) R.R. Gomes, Glienke & Crous 2013	Phomopsis viticola (Sacc.) Sacc. 1915		established	B; N; O; St; W	1979	agriculture (high)	stable	without human assistance	unknown	Unknown	plant pathogen	terrestrial	Vitis spp.	Hartmair & Hepp (1979)				x
Ascomycota	Diaporthales	Diaporthaceae	Diaporthe	Diaporthe aucubae Sacc. 1878			established	W	2019	horticulture	stable	without human assistance	unknown	Temperate Asia	plant pathogen	terrestrial	Aucuba japonica	H. Voglmayr, unpubl.									x
Ascomycota	Diaporthales	Diaporthaceae	Diaporthe	Diaporthe caulivora (Athow & Caldwell) J.M. Santos, Vrandečić & A.J.L. Phillips 2011	Diaporthe phaseolorum var. caulivora Athow & Caldwell 1954		established	St	2015	agriculture (high)	stable	contaminant	contaminant	Unknown	plant pathogen	terrestrial	Glycine max	Hissek et al. (2017)				x
Ascomycota	Diaporthales	Diaporthaceae	Diaporthe	Diaporthe gloriosa Sacc. & Speg. 1878	Cylindrosporium yuccae Montemart. 1915		established	N; O	2010	horticulture	unknown	unknown	unknown	South America	plant pathogen	terrestrial	Yucca spp.	Bedlan (2012a)									x
Ascomycota	Diaporthales	Diaporthaceae	Diaporthe	Diaporthe helianthi Munt.-Cvetk., Mihaljč. & M. Petrov 1981	Phomopsis helianthi Munt.-Cvetk., Mihaljč. & M. Petrov 1981		established	N	1989	agriculture	unknown	unknown	unknown	North America	plant pathogen	terrestrial	Helianthus annuus	Zwatz & Zederbauer (1990)				x
Ascomycota	Diaporthales	Diaporthaceae	Diaporthe	Diaporthe longicolla (Hobbs) J.M. Santos, Vrandečić & A.J.L. Phillips 2011	Phomopsis longicolla Hobbs 1985		established	B; N; St	2011	agriculture (high)	stable	contaminant	contaminant	Unknown	plant pathogen	terrestrial	Glycine max	Hissek et al. (2017); Herb. Bedlan (AGES)				x
Ascomycota	Diaporthales	Diaporthaceae	Diaporthe	Diaporthe oncostoma (Duby) Fuckel 1870	Phomopsis oncostoma (Thüm.) Höhn. 1917		established	B; K; N; O; S?; St; T?; V?; W	1911		stable	without human assistance	unknown	North America	plant pathogen	terrestrial	Robinia pseudoacacia	database of the Austrian Mycological Society, MyCoPortal							x	x	x
Ascomycota	Diaporthales	Gnomoniaceae	Apiognomonia	Apiognomonia veneta (Sacc. & Speg.) Höhn. 1920	Gloeosporidina platani Butin & Kehr 1998, Gloeosporium nervisequum (Fuckel) Sacc. 1884	x	established	B?; K?; N?; O?; S?; St; T?; V?; W	around 1940		stable	without human assistance	without human assistance	Temperate Asia	plant pathogen	terrestrial	Platanus spp.	Cech (1987), Tomiczek (1991), database of the Austrian Mycological Society									x
Ascomycota	Diaporthales	Gnomoniaceae	Ophiognomonia	Ophiognomonia leptostyla (Fr.) Sogonov 2008	Marssonina juglandis (Lib.) Magnus 1906		established	B; K; N; O; S; St; T; V; W	1871	agriculture (high)	stable	without human assistance	unknown	North America	plant pathogen	terrestrial	Juglans spp.	database of the Austrian Mycological Society							x		x
Ascomycota	Diaporthales	Juglanconidaceae	Juglanconis	Juglanconis pterocaryae (Kuschke) Voglmayr & Jaklitsch 2017	Melanconium pterocaryae Kuschke 1913		established	N; O; St	2017		stable	contaminant	contaminant	Temperate Asia	plant pathogen	terrestrial	Pterocarya fraxinifolia	Voglmayr et al. (2019)									x
Ascomycota	Diaporthales	Stilbosporaceae	Stegonsporium	Stegonsporium opalus (Voglmayr & Jaklitsch) Voglmayr & Jaklitsch 2014			established	W	2006		stable	without human assistance	contaminant	Europe	plant pathogen	terrestrial	Acer opalus, Acer obtusatum, Acer hyrcanum	Voglmayr & Jaklitsch (2008, 2014)									x
Ascomycota	Diaporthales	Sydowiellaceae	Hapalocystis	Hapalocystis berkeleyi Auersw. ex Fuckel 1863	Pseudovalsa hapalocystis (Berk. & Broome) Sacc. 1877		established	B; W	2004		stable	without human assistance	contaminant	North America	saprobiont/plant pathogen	terrestrial	Platanus spp.	Krisai-Greilhuber et al. (2017), database of the Austrian Mycological Society									x
Ascomycota	Diaporthales	Sydowiellaceae	Hapalocystis	Hapalocystis kickxii (Westend.) Voglmayr 2017	Hapalocystis berkeleyi var. kickxii (Westend.) M.E. Barr 1978		established	W	2008		stable	without human assistance	contaminant	North America	saprobiont/plant pathogen	terrestrial	Platanus spp.	Krisai-Greilhuber et al. (2017), database of the Austrian Mycological Society									x
Ascomycota	Dothideales	Dothideaceae	Kabatina	Kabatina thujae R. Schneid. & Arx 1966		x	unknown	N; St; W	1982	horticulture	unknown	contaminant; without human assistance	contaminant	North America	plant pathogen	terrestrial	Thuja spp., Chamaecyparis spp.	Voglmayr & Krisai-Greilhuber (2002), Herb. Bedlan (AGES), database of the Austrian Mycological Society									x
Ascomycota	Dothideales	Saccotheciaceae	Kabatiella	Kabatiella caulivora (Kirchn.) Karak. 1923	Gloeosporium caulivorum Kirchn. 1902		established	O	1966		unknown	unknown	unknown	North America	plant pathogen	terrestrial	Trifolium spp.	Glaeser (1967)			x
Ascomycota	Dothideales	Saccotheciaceae	Kabatiella	Kabatiella zeae Narita & Y. Hirats. 1959			unknown	N	1975	agriculture	stable	contaminant; without human assistance	contaminant	North America; South America	plant pathogen	terrestrial	Zea mays	Böhm (1975), Herb. Bedlan (AGES); occurrence: CABI 2020; region of origin: Desprez-Loustau et al (2010), SwissFungi 2021				x
Ascomycota	Erysiphales	Erysiphaceae	Arthrocladiella	Arthrocladiella mougeotii (Lév.) Vassilkov 1963	Microsphaera mougeotii (Lév.) Sacc. 1882 (Lév.) Sacc.	x	established	B; N; O; St; W	1870		stable	without human assistance	without human assistance	Europe; Temperate Asia	plant pathogen	terrestrial	Lycium barbarum	Voglmayr & Krisai-Greilhuber (2002), Negrean (2004), database of the Austrian Mycological Society				x			x		x
Ascomycota	Erysiphales	Erysiphaceae	Erysiphe	Erysiphe akebiae (Sawada) U. Braun & S. Takam. 2000	Microsphaera akebiae Sawada 1951		established	W	2019		unknown	without human assistance	unknown	Temperate Asia	plant pathogen	terrestrial	Akebia quinata	H. Voglmayr, unpubl.									x
Ascomycota	Erysiphales	Erysiphaceae	Erysiphe	Erysiphe alphitoides (Griffon & Maubl.) U. Braun & S. Takam. 2000	Microsphaera alphitoides Griffon & Maubl. 1912	x	established	B; K; N; O; S; St; T; V; W	1906	forestry (high)	stable	without human assistance	without human assistance	Unknown	plant pathogen	terrestrial	Quercus spp.	Köck (1910), Voglmayr & Krisai-Greilhuber (2002), database of the Austrian Mycological Society							x	x
Ascomycota	Erysiphales	Erysiphaceae	Erysiphe	Erysiphe arcuata U. Braun, V.P. Heluta & S. Takam. 2007	Oidium carpini Foitzik 1995		established	B; N; O; St; W	2007	forestry (high)	expansive	without human assistance	unknown	Temperate Asia	plant pathogen	terrestrial	Carpinus betulus	database of the Austrian Mycological Society, H. Voglmayr, unpubl.							x	x	x
Ascomycota	Erysiphales	Erysiphaceae	Erysiphe	Erysiphe azaleae (U. Braun) U. Braun & S. Takam. 2000	Microsphaera azaleae U. Braun 1982		established	St; W	2007	horticulture	expansive	without human assistance	unknown	North America	plant pathogen	terrestrial	Rhododendron sp. cult.	database of the Austrian Mycological Society, H. Voglmayr, unpubl.									x
Ascomycota	Erysiphales	Erysiphaceae	Erysiphe	Erysiphe baptisiae U. Braun & J. Kruse 2010	Microsphaera rayssiae Mayor 1961 p.p., Erysiphe rayssiae (Mayor) U. Braun & S. Takam 2000 p.p.		established	W	2000	horticulture	stable	without human assistance	unknown	Unknown	plant pathogen	terrestrial	Baptisia australis	Negrean (2004)									x
Ascomycota	Erysiphales	Erysiphaceae	Erysiphe	Erysiphe begoniicola U. Braun & S. Takam. 2000	Microsphaera begoniae Sivan. 1971		established	W	2000	horticulture	unknown	without human assistance	unknown	Tropical Asia	plant pathogen	terrestrial	Begonia spp.	Negrean (2004)									x	x
Ascomycota	Erysiphales	Erysiphaceae	Erysiphe	Erysiphe betae (Vaňha) Weltzien 1963	Microsphaera betae Vaňha 1903, Erysiphe communis f. betae Jacz. 1927		established	B; N; O; St; W	1951	agriculture (high)	stable	without human assistance	without human assistance	Temperate Asia	plant pathogen	terrestrial	Beta vulgaris	Wenzl (1956), Wenzl et al. (1986)				x
Ascomycota	Erysiphales	Erysiphaceae	Erysiphe	Erysiphe buhrii U. Braun 1978			established	W	2020		unknown	without human assistance	unknown	Temperate Asia	plant pathogen	terrestrial	Cerastium spp., Dianthus spp., Lychnis spp., Saponaria spp., Silene spp.	database of the Austrian Mycological Society									x
Ascomycota	Erysiphales	Erysiphaceae	Erysiphe	Erysiphe catalpae Simonyan 1984			established	B	2006	horticulture	unknown	without human assistance	unknown	Temperate Asia	plant pathogen	terrestrial	Catalpa bignonioides, Catalpa speciosa	database of the Austrian Mycological Society									x
Ascomycota	Erysiphales	Erysiphaceae	Erysiphe	Erysiphe corylacearum U. Braun & S. Takam. 2002			established	B; K; N; St; W	2020	agriculture (high)	expansive	without human assistance	without human assistance	Temperate Asia	plant pathogen	terrestrial	Corylus spp.	Voglmayr et al. (2020a)							x	x
Ascomycota	Erysiphales	Erysiphaceae	Erysiphe	Erysiphe deutziae (Bunkina) U. Braun & S. Takam. 2000	Microsphaera deutziae Bunkina 1973		established	O; W	2019		expansive	without human assistance	unknown	Temperate Asia	plant pathogen	terrestrial	Deutzia crenata	Jacq database									x
Ascomycota	Erysiphales	Erysiphaceae	Erysiphe	Erysiphe elevata (Burrill) U. Braun & S. Takam. 2000	Microsphaera elevata Burill 1874, Oidium bignoniae Jacz. 1909		established	O; St; W	2015	horticulture	expansive	without human assistance	unknown	North America	plant pathogen	terrestrial	Catalpa bignonioides, Catalpa speciosa	Jacq database									x
Ascomycota	Erysiphales	Erysiphaceae	Erysiphe	Erysiphe eschscholziae Pastirč. & Jankovics 2016			established	W	2019	horticulture	expansive	without human assistance	unknown	North America	plant pathogen	terrestrial	Eschscholzia californica	H. Voglmayr, unpubl.									x
Ascomycota	Erysiphales	Erysiphaceae	Erysiphe	Erysiphe euonymicola U. Braun 2012	Microsphaera euonymi-japonici Vienn.-Bourg. 1965	x	unknown	O; St; T; W	1906	horticulture	stable	contaminant; without human assistance	without human assistance	Temperate Asia	plant pathogen	terrestrial	Euonymus japonicus	Kornauth (1907), Braun (1995), database of the Austrian Mycological Society, H. Voglmayr, unpubl. (Herb. GZU)									x
Ascomycota	Erysiphales	Erysiphaceae	Erysiphe	Erysiphe flexuosa (Peck) U. Braun & S. Takam. 2000		x	established	O; S; St; V; W	2000	horticulture	expansive	without human assistance	without human assistance	North America	plant pathogen	terrestrial	Aesculus spp.	Cech (2001a), Negrean (2004), database of the Austrian Mycological Society									x
Ascomycota	Erysiphales	Erysiphaceae	Erysiphe	Erysiphe howeana U. Braun 1982			established	N; O; St; W	2000		stable	without human assistance	unknown	North America	plant pathogen	terrestrial	Oenothera spp., Zauscheria californica	Negrean (2004), Bedlan et al. (2019), H. Voglmayr, unpubl. (Herb. GZU)				x	x				x
Ascomycota	Erysiphales	Erysiphaceae	Erysiphe	Erysiphe hypophylla (Nevod.) U. Braun & Cunningt. 2003			established	O; St; W	1984	forestry	stable	without human assistance	unknown	Temperate Asia	plant pathogen	terrestrial	Quercus spp.	H. Voglmayr, unpubl. (Herb. GZU), Jacq database							x	x
Ascomycota	Erysiphales	Erysiphaceae	Erysiphe	Erysiphe intermedia (U. Braun) U. Braun 2010	Erysiphe trifolii Grev. 1824 p.p.		established	N; K	1977		stable	without human assistance	unknown	North America	plant pathogen	terrestrial	Lupinus polyphyllus	database of the Austrian Mycological Society, H. Voglmayr, unpubl. (Herb. GZU)					x
Ascomycota	Erysiphales	Erysiphaceae	Erysiphe	Erysiphe lonicerae var. ehrenbergii (Lév.) U. Braun & S. Takam. 2000			established	W	1871		stable	without human assistance	unknown	Temperate Asia	plant pathogen	terrestrial	Lonicera tatarica	database of the Austrian Mycological Society, H. Voglmayr, unpubl. (Herb. GZU)									x
Ascomycota	Erysiphales	Erysiphaceae	Erysiphe	Erysiphe macleayae R.Y. Zheng & G.Q. Chen 1981	Erysiphe cruciferarum Opiz ex L. Junell 1967 p.p.		established	O; N; St; W	2015		expansive	without human assistance	unknown	Temperate Asia	plant pathogen	terrestrial	Chelidonium majus, Macleaya cordata, Meconopsis cambrica	Bedlan et al. (2019), database of the Austrian Mycological Society, H. Voglmayr, unpubl.				x			x	x	x
Ascomycota	Erysiphales	Erysiphaceae	Erysiphe	Erysiphe magnifica (U. Braun) U. Braun & S. Takam. 2000	Microsphaera magnifica U. Braun 1983		established	O; St	2019	horticulture	expansive	without human assistance	unknown	North America	plant pathogen	terrestrial	Magnolia spp.	Scheuer (2018), H. Voglmayr, unpubl.									x
Ascomycota	Erysiphales	Erysiphaceae	Erysiphe	Erysiphe necator Schwein. 1832	Uncinula necator (Schwein.) Burrill 1892	x	established	B; K?; N; O; S?; St; T?; V?; W	1851	agriculture (very high)	stable	without human assistance	without human assistance	North America	plant pathogen	terrestrial	Vitis vinifera	Voglmayr & Krisai-Greilhuber (2002), Bedlan et al. (2019), database of the Austrian Mycological Society				x					x
Ascomycota	Erysiphales	Erysiphaceae	Erysiphe	Erysiphe paeoniae R.Y. Zheng & G.Q. Chen 1981		x	unknown	B; N; O; T; W	around 1940	horticulture	unknown	without human assistance	without human assistance	Europe	plant pathogen	terrestrial	Paeonia spp.	Voglmayr & Krisai-Greilhuber (2002), H. Voglmayr, unpubl. (Herb. GZU)									x
Ascomycota	Erysiphales	Erysiphaceae	Erysiphe	Erysiphe palczewskii (Jacz.) U. Braun & S. Takam. 2000	Microsphaera palczewskii Jacz. 1927		established	B; N; St; W	2000		expansive	without human assistance	unknown	Temperate Asia	plant pathogen	terrestrial	Caragana arborescens	Scheuer (2003), database of the Austrian Mycological Society							x		x
Ascomycota	Erysiphales	Erysiphaceae	Erysiphe	Erysiphe platani (Howe) U. Braun & S. Takam. 2000	Microsphaera platani Howe 1874		established	B; O; St; W	2013	horticulture	expansive	without human assistance	unknown	North America	plant pathogen	terrestrial	Platanus spp.	database of the Austrian Mycological Society, Scheuer (2016), H. Voglmayr, unpubl.									x
Ascomycota	Erysiphales	Erysiphaceae	Erysiphe	Erysiphe pseudacaciae (P.D. Marchenko) U. Braun & S. Takam. 2000	Microsphaera pseudacaciae (P.D. Marchenko) U. Braun 1981		established	B	2008		stable	without human assistance	unknown	Cryptogenic	plant pathogen	terrestrial	Robinia pseudoacacia	database of the Austrian Mycological Society								x	x
Ascomycota	Erysiphales	Erysiphaceae	Erysiphe	Erysiphe russellii (Clinton) U. Braun & S. Takam. 2000	Microsphaera russellii Clinton 1874		established	O; St; W	1983		expansive	without human assistance	unknown	North America	plant pathogen	terrestrial	Oxalis fontana, Oxalis corniculata	Negrean (2004), H. Voglmayr, unpubl.					x
Ascomycota	Erysiphales	Erysiphaceae	Erysiphe	Erysiphe salmonii (Syd. & P. Syd.) U. Braun & S. Takam. 2000	Uncinula salmonii Syd. & P. Syd. 1913		established	K; W	2021	forestry	expansive	without human assistance	without human assistance	Temperate Asia	plant pathogen	terrestrial	Fraxinus spp.	Voglmayr et al. (2021)							x	x
Ascomycota	Erysiphales	Erysiphaceae	Erysiphe	Erysiphe sedi U. Braun 1981			established	O; W	2000		expansive	without human assistance	unknown	Temperate Asia	plant pathogen	terrestrial	Sedum spp.	Negrean (2004)									x
Ascomycota	Erysiphales	Erysiphaceae	Erysiphe	Erysiphe symphoricarpi (Howe) U. Braun & S. Takam. 2000	Microsphaera symphoricarpi Howe 1874		established	W	2017		expansive	without human assistance	unknown	North America	plant pathogen	terrestrial	Symphoricarpos albus	database of the Austrian Mycological Society, H. Voglmayr, unpubl.									x
Ascomycota	Erysiphales	Erysiphaceae	Erysiphe	Erysiphe syringae Schwein. 1832	Microsphaera syringae (Schwein.) H. Magn. 1898, "Oidium syringae S. Blumer"	x	established	B; O; S; V; W	1950	horticulture	stable	without human assistance	without human assistance	North America	plant pathogen	terrestrial	Syringa vulgaris, Ligustrum vulgare	Schmidt (1951), Voglmayr & Krisai-Greilhuber (2002), Negrean (2004), Bedlan et al. (2019)									x
Ascomycota	Erysiphales	Erysiphaceae	Erysiphe	Erysiphe syringae-japonicae (U. Braun) U. Braun & S. Takam. 2000	Microsphaera syringae-japonicae U. Braun 1982		established	St; W	1979	horticulture	expansive	without human assistance	without human assistance	Temperate Asia	plant pathogen	terrestrial	Syringa spp.	database of the Austrian Mycological Society, H. Voglmayr, unpubl. (Herb. GZU)									x
Ascomycota	Erysiphales	Erysiphaceae	Erysiphe	Erysiphe vanbruntiana var. sambuci-racemosae (U. Braun) U. Braun & S. Takam. 2000	Microsphaera vanbruntiana var. sambuci-racemosae U. Braun 1984	x	established	B; K; N; O; S; St; T; V; W	1984		stable	without human assistance	without human assistance	Temperate Asia	plant pathogen	terrestrial	Sambucus racemosa, Sambucus nigra	Poelt & Zwetko (1991), Negrean (2004)							x	x
Ascomycota	Erysiphales	Erysiphaceae	Golovinomyces	Golovinomyces ambrosiae (Schwein.) U. Braun & R.T.A. Cook 2009	Erysiphe cichoracearum DC. 1805 p.p.		established	O; St; W	1982	agriculture (high)	stable	without human assistance	unknown	North America	plant pathogen	terrestrial	Helianthus spp., Rudbeckia laciniata	Scheuer (2016), H. Voglmayr, unpubl.									x
Ascomycota	Erysiphales	Erysiphaceae	Golovinomyces	Golovinomyces asterum var. asterum (Schwein.) U. Braun 2012	Erysiphe cichoracearum DC. 1805 p.p., Golovinomyces cichoracearum (DC.) V.P. Heluta 1988 p.p.		established	O; N; W	2000	horticulture	stable	without human assistance	unknown	North America	plant pathogen	terrestrial	Symphyotrichum spp.	Negrean (2004), H. Voglmayr, unpubl.				x					x
Ascomycota	Erysiphales	Erysiphaceae	Golovinomyces	Golovinomyces asterum var. solidaginis U. Braun 2012	Erysiphe cichoracearum DC. 1805 p.p., Golovinomyces cichoracearum (DC.) V.P. Heluta 1988 p.p.		established	N; O; St; W; V	1974		stable	without human assistance	unknown	North America	plant pathogen	terrestrial	Solidago spp.	Negrean (2004), database of the Austrian Mycological Society				x					x
Ascomycota	Erysiphales	Erysiphaceae	Golovinomyces	Golovinomyces cucurbitacearum (R.Y. Zheng & G.Q. Chen) Vakal. & Kliron. 2001	Erysiphe orontii Castagne 1851 p.p.		established	B; N; St	2018	agriculture (high)	stable	contaminant; without human assistance	unknown	Unknown	plant pathogen	terrestrial	Cucurbita pepo	Kolbinger et al. (2019)				x					x
Ascomycota	Erysiphales	Erysiphaceae	Golovinomyces	Golovinomyces magnicellulatus (U. Braun) V.P. Heluta 1988	Erysiphe magnicellulata U. Braun 1978	x	established	N; O; St; W	1982	horticulture	stable	without human assistance	without human assistance	North America	plant pathogen	terrestrial	Phlox spp.	Poelt (1992), Negrean (2004), Bedlan et al. (2019)									x
Ascomycota	Erysiphales	Erysiphaceae	Golovinomyces	Golovinomyces spadiceus (Berk. & M.A. Curtis) U. Braun 2012	Erysiphe cichoracearum DC. 1805 p.p., Golovinomyces cichoracearum (DC.) V.P. Heluta 1988 p.p.		established	St; W	1903		stable	contaminant; without human assistance	unknown	Unknown	plant pathogen	terrestrial	Zinna elegans, Coreopsis spp., Dahlia spp.	H. Voglmayr, unpubl.									x
Ascomycota	Erysiphales	Erysiphaceae	Podosphaera	Podosphaera amelanchieris Maurizio 1927	Podosphaera clandestina (Wallr.: Fr.) Lev. (Wallr.) Lév. 1851 p.p.		established	W	2018	horticulture	unknown	unknown	unknown	North America	plant pathogen	terrestrial	Amelanchier spp. [cultivated ]	Bedlan et al. (2019)									x
Ascomycota	Erysiphales	Erysiphaceae	Podosphaera	Podosphaera erigerontis-canadensis (Lév.) U. Braun & T.Z. Liu 2010	Sphaerotheca erigerontis-canadensis (Lév.) L. Junell 1966		established	N; St; T; W	1878		stable	without human assistance	unknown	North America	plant pathogen	terrestrial	Erigeron canadensis	Thümen & Voss (1879); Magnus (1905); H. Voglmayr, unpubl. (Herb. GZU)				x	x
Ascomycota	Erysiphales	Erysiphaceae	Podosphaera	Podosphaera mors-uvae (Schwein.) U. Braun & S. Takam. 2000	Sphaerotheca mors-uvae (Schwein.) Berk. & M.A. Curtis 1876	x	established	B; K; N; O; S; St; T; V; W	1905	agriculture (high)	stable	contaminant; without human assistance	without human assistance	North America	plant pathogen	terrestrial	Ribes uva-crispa	Köck (1909), Voglmayr & Krisai-Greilhuber (2002)								x	x
Ascomycota	Erysiphales	Erysiphaceae	Podosphaera	Podosphaera parietariae (Schwarzman) U. Braun & S. Takam. 2000	Sphaerotheca parietariae (Schwarzman) U. Braun & Simonyan 1985		established	W	2020		unknown	without human assistance	unknown	Temperate Asia	plant pathogen	terrestrial	Parietaria officinalis	H. Voglmayr, unpubl.								x
Ascomycota	Erysiphales	Erysiphaceae	Pseudoidium	Pseudoidium hortensiae (Jørst. ex S. Blumer) U. Braun & R.T.A. Cook 2012	Oidium hortensiae Jørst. 1925		established	O; W	1967	horticulture	expansive	contaminant; without human assistance	unknown	Unknown	plant pathogen	terrestrial	Hydrangea spp.	Glaeser (1968)									x
Ascomycota	Erysiphales	Erysiphaceae	Pseudoidium	Pseudoidium neolycopersici (L. Kiss) L. Kiss 2012	Oidium neolycopersici L. Kiss 2001		established	O; St	2001	agriculture	unknown	contaminant; without human assistance	unknown	Unknown	plant pathogen	terrestrial	Solanum lycopersicum	Herb. Bedlan (AGES)									x
Ascomycota	Glomerellales	Glomerellaceae	Colletotrichum	Colletotrichum acutatum J.H. Simmonds 1968	Glomerella acutata Guerber & J.C. Correll 2001		established	B; St; W	1997	agriculture (high)	stable	contaminant	contaminant	Unknown	plant pathogen	terrestrial	Fragaria ananasa	EPPO 2021, AGES 2021, Spornberger et al. (2005)									x
Ascomycota	Glomerellales	Glomerellaceae	Colletotrichum	Colletotrichum agaves Cavara 1892			established	W	1974	horticulture	stable	without human assistance	unknown	North America	plant pathogen	terrestrial	Agave americana	H. Voglmayr, unpubl. (Herb. GZU)									x
Ascomycota	Glomerellales	Glomerellaceae	Colletotrichum	Colletotrichum chrysanthemi (Hori) Sawada 1943			unstable	N	2010	agriculture (high)	unknown	contaminant	contaminant	Temperate Asia	plant pathogen	terrestrial	Carthamus tinctorius	occurrence: Bedlan (2012b); classification: Baroncelli et al. (2015)				x
Ascomycota	Glomerellales	Glomerellaceae	Colletotrichum	Colletotrichum coccodes (Wallr.) S. Hughes 1958	Colletotrichum atramentarium (Berk. & Broome) Taubenh. 1916		established	B; K; N; O; S; St; T; V; W	1871	agriculture (high)	expansive	without human assistance	unknown	Unknown	plant pathogen	terrestrial	Solanum lycopersicum, Solanum tuberosum	Wenzl (1950), Flad & Bedlan (2002)				x					x	x
Ascomycota	Glomerellales	Glomerellaceae	Colletotrichum	Colletotrichum destructivum O'Gara 1915			established	B; K; N; St	2015	agriculture (high)	stable	without human assistance	unknown	Unknown	plant pathogen	terrestrial	Glycine max	Hissek et al. (2017)				x
Ascomycota	Glomerellales	Glomerellaceae	Colletotrichum	Colletotrichum gloeosporioides (Penz.) Penz. & Sacc. 1884	Glomerella cingulata (G.F. Atk.) Spauld. & H. Schrenk 1903		established	K; St	1994	agriculture (high)	stable	unknown	unknown	Africa	plant pathogen	terrestrial	Anthyllis spp., Sambucus spp.	database of the Austrian Mycological Society									x
Ascomycota	Glomerellales	Glomerellaceae	Colletotrichum	Colletotrichum helianthicola Sousa da Câmara 1936			established	N; St	2018	agriculture (high)	stable	unknown	unknown	Africa	plant pathogen	terrestrial	Helianthus annuus	Votzi & Bedlan (2019)									x
Ascomycota	Glomerellales	Glomerellaceae	Colletotrichum	Colletotrichum lindemuthianum (Sacc. & Magnus) Briosi & Cavara 1889	Gloeosporium lindemuthianum Sacc. & Magnus 1878		established	B; N; O; St; T	1906	agriculture (high)	stable	without human assistance	unknown	Unknown	plant pathogen	terrestrial	Phaseolus spp.	Kornauth (1907), Glaeser (1966)									x	x
Ascomycota	Glomerellales	Glomerellaceae	Colletotrichum	Colletotrichum lupini (Bondar) Damm, P.F. Cannon & Crous 2012			established		before 2001	agriculture (high)	stable	contaminant	contaminant	South America	plant pathogen	terrestrial	Lupinus spp.	Nierenberg et al. (2002)				x
Ascomycota	Glomerellales	Glomerellaceae	Colletotrichum	Colletotrichum orbiculare Damm, P.F. Cannon & Crous 2013	Colletotrichum lagenaria (Pass.) Ellis & Halst. 1893		established	B; W	1963	agriculture (high)	stable	without human assistance	unknown	Unknown	plant pathogen	terrestrial	Cucumis melo, Cucumis sativa	Herb. Bedlan (AGES)				x					x	x
Ascomycota	Glomerellales	Glomerellaceae	Colletotrichum	Colletotrichum truncatum (Schwein.) Andrus & W.D. Moore 1935			established	B; K; N; St	1989	agriculture (high)	stable	without human assistance	unknown	Unknown	plant pathogen	terrestrial	Glycine max	Zwatz & Zederbauer (1990), Hissek et al. (2017)				x
Ascomycota	Helotiales	Calloriaceae	Eupropolella	Eupropolella britannica Greenh. & Morgan-Jones 1972			established	W	2009	horticulture	unknown	unknown	unknown	Europe	plant pathogen	terrestrial	Prunus laurocerasus	Herb. GZU									x
Ascomycota	Helotiales	Cenangiaceae	Didymascella	Didymascella thujina (E.J. Durand) Maire 1927	Keithia thujina E.J. Durand 1913	x	established	K; N; St	1989	horticulture	unknown	contaminant; without human assistance	contaminant	Unknown	plant pathogen	terrestrial	Thuja spp.	Voglmayr & Krisai-Greilhuber (2002), database of the Austrian Mycological Society, Herb. GZU								x	x
Ascomycota	Helotiales	Cenangiaceae	Rhabdocline	Rhabdocline pseudotsugae Syd. 1922		x	established	B; N	1972	forestry (high)	stable	contaminant; without human assistance	contaminant	North America	plant pathogen	terrestrial	Pseudotsuga menziesii	Cech (1990, pers. comm.), Tomiczek (1993)								x
Ascomycota	Helotiales	Cenangiaceae	Trochila	Trochila laurocerasi (Desm.) Fr. 1849			established	N; V; W	2010	horticulture	unknown	contaminant; without human assistance	unknown	Europe; Temperate Asia	plant pathogen	terrestrial	Prunus laurocerasus	database of the Austrian Mycological Society, Herb. GZU									x
Ascomycota	Helotiales	Drepanopezizaceae	Blumeriella	Blumeriella jaapii (Rehm) Arx 1961	Phloeosporella padi (Lib.) Arx 1961, Cylindrosporium padi P. Karst. 1884		established	B; St; W	1954	horticulture	stable	without human assistance	unknown	North America	plant pathogen	terrestrial	Prunus spp.	Burth & Ramson (1970), database of the Austrian Mycological Society							x		x
Ascomycota	Helotiales	Drepanopezizaceae	Blumeriella	Blumeriella kerriae (V.B. Stewart) Korf 1971			established	W	2016	horticulture	stable	without human assistance	unknown	Tropical Asia	plant pathogen	terrestrial	Kerria japonica	Bedlan et al. (2019)									x
Ascomycota	Helotiales	Drepanopezizaceae	Diplocarpon	Diplocarpon mali Y. Harada & Sawamura 1974	Marssonina coronariae (Ellis & Davis) Davis 1914		established	St	2011		stable	without human assistance	unknown	Unknown	plant pathogen	terrestrial	Malus domestica	Scheuer (2012a)									x
Ascomycota	Helotiales	Drepanopezizaceae	Drepanopeziza	Drepanopeziza brunnea (Ellis & Everh.) Rossman & W.C. Allen 2017	Marssonina brunnea (Ellis & Everh.) Magnus 1906, Drepanopeziza punctiformis Gremmen 1965		unstable	N	around 1964		unknown	without human assistance	unknown	Unknown	plant pathogen	terrestrial	Populus spp.	Donaubauer (1965, 1967)								x
Ascomycota	Helotiales	Helotiaceae	Ascotremella	Ascotremella faginea (Peck) Seaver 1930			established	K; N; O; S; St; V; W	1971		stable	without human assistance	unknown	North America	saprobiont	terrestrial	Fagus sylvatica	database of the Austrian Mycological Society, Engel & Engel (1971)								x
Ascomycota	Helotiales	Helotiaceae	Chloroscypha	Chloroscypha alutipes (W. Phillips) Dennis 1964			established	B	2016		unknown	without human assistance	unknown	North America	saprobiont	terrestrial	Juniperus sabina	Jacq database							x
Ascomycota	Helotiales	Helotiaceae	Hymenoscyphus	Hymenoscyphus fraxineus (T. Kowalski) Baral, Queloz & Hosoya 2014	Chalara fraxinea T. Kowalski 2006, Hymenoscyphus pseudoalbidus V. Queloz, Grünig, Berndt, T. Kowalski, T.N. Sieber & O. Holdenrieder 2011		established	B; K; N; O; S; St; T; V; W	2005	biodiversity (very high); forestry (very high)	expansive	contaminant; without human assistance	contaminant	Temperate Asia	plant pathogen	terrestrial	Fraxinus spp.	Halmschlager & Kirisits (2008), Jacq database							x	x
Ascomycota	Helotiales	Helotiaceae	Hymenoscyphus	Hymenoscyphus reynoutriae Baral 2019			established	O, St	2014		stable	without human assistance	unknown	Temperate Asia	saprobiont	terrestrial	Renoutria spp.	Friebes & Wendelin (2014), Jacq database					x
Ascomycota	Helotiales	Lachnaceae	Lachnellula	Lachnellula willkommii (R. Hartig) Dennis 1962	Dasyscyphus willkommii (R. Hartig) Rehm 1881		established	B; K; N; O; S; St; T; V; W	1872	forestry	stable	without human assistance	unknown	Temperate Asia	plant pathogen	terrestrial	Larix decidua	Wettstein (1887); occurrence: database of the Austrian Mycological Society, MyCoPortal 2020; Farr & Rossman (2019); region of origin: CABI 2020								x
Ascomycota	Helotiales	Sclerotiniaceae	Botryotinia	Botryotinia draytonii (Buddin & Wakef.) Seaver 1951	Botrytis gladiolorum Timmerm. 1941, Sclerotinia draytonii Buddin & Wakef. 1946		unstable	[K]	1947	horticulture (high)	unknown	contaminant	unknown	Unknown	plant pathogen	terrestrial	Gladiolus spp.	Schmidt (1949b)									x
Ascomycota	Helotiales	Sclerotiniaceae	Ciboria	Ciboria americana E.J. Durand 1902			unstable	St?	2008		unknown	without human assistance	unknown	North America	saprobiont	terrestrial	Castanea sativa	database of the Austrian Mycological Society								x
Ascomycota	Helotiales	Sclerotiniaceae	Monilinia	Monilinia fructicola (G. Winter) Honey 1928	Monilia fructicola L.R. Batra		extirpated		2002	agriculture (high)	extinct	unknown	unknown	North America	plant pathogen	terrestrial	Rosaceae (Prunoideae)	occurrence: EPPO 2020; Santini et al. (2013); region of origin: Desprez-Loustau et al. (2010)							x	x
Ascomycota	Helotiales	Sclerotiniaceae	Septotinia	Septotinia podophyllina (Ellis & Everh.) Whetzel ex J.W. Groves & M.E. Elliott 1961	Sclerotinia podophyllina (Whetzel) Arx 1970, Septotis podophyllina (Ellis & Everh.) B. Sutton [as 'podophyllinum'] 1970, Septotis populiperda (Moesz & Smarods) B. Sutton 1980, Septotinia populiperda Waterman & E.K. Cash ex B. Sutton 1980		unstable	N	1959	forestry	unknown	unknown	unknown	North America	plant pathogen	terrestrial	Populus spp.	Donaubauer (1961, 1964)								x
Ascomycota	Hypocreales	Bionectriaceae	Gracilistilbella	Gracilistilbella bambusae (Pat. & Gaillard) Seifert 2000			isolated	St	1998		unknown	unknown	unknown	South America	plant pathogen	terrestrial	Bambusoideae	Scheuer & Bechter (2012), H. Voglmayr unpubl. (Herb. GZU)										x
Ascomycota	Hypocreales	Bionectriaceae	Stromatonectria	Stromatonectria caraganae (Höhn.) Jaklitsch & Voglmayr 2011	Myrmaeciella caraganae Höhn. 1905, Cryphonectria caraganae (Höhn.) Sacc. & D. Sacc. 1905, Endothia caraganae (Höhn.) Merezhko 1986		established	B; N; W	1904		stable	without human assistance	unknown	Temperate Asia	plant pathogen	terrestrial	Caragana spp., Colutea arborescens, Laburnum spp.	Jaklitsch & Voglmayr (2011)							x		x
Ascomycota	Hypocreales	Flammocladiellaceae	Flammocladiella	Flammocladiella anomiae Lechat & J. Fourn. 2019			established	B; N	2021		stable	without human assistance	unknown	North America	mycoparasite	terrestrial	Massaria anomia [fungus, on Robinia pseudoacacia]	H. Voglmayr, unpubl.								x
Ascomycota	Hypocreales	Nectriaceae	Calonectria	Calonectria pseudonaviculata (Crous, J.Z. Groenew. & C.F. Hill) L. Lombard, M.J. Wingf. & Crous 2010	Cylindrocladium buxicola Henricot 2002		established	B; S	2008	horticulture	stable	without human assistance	unknown	Unknown	plant pathogen	terrestrial	Buxus sempervirens	Cech (2009)									x
Ascomycota	Hypocreales	Nectriaceae	Coccinonectria	Coccinonectria pachysandricola (B.O. Dodge) L. Lombard & Crous 2015	Pseudonectria pachysandricola B.O. Dodge 1944, Volutella pachysandricola B.O. Dodge 1944		established	W	2016	horticulture	stable	without human assistance	unknown	Unknown	plant pathogen	terrestrial	Pachysandra terminalis	Jacq database									x
Ascomycota	Hypocreales	Nectriaceae	Fusarium	Fusarium proliferatum (Matsush.) Nirenberg ex Gerlach & Nirenberg 1982			established	B; K?; N; O; St	1996	human health	stable	without human assistance	unknown	Cryptogenic	plant pathogen	terrestrial	Zea mays	occurrence: Lew et al. (2001), Cavallaro (2015); region of origin: Santini et al. (2013)				x
Ascomycota	Hypocreales	Nectriaceae	Pseudonectria	Pseudonectria buxi (DC.) Seifert, Gräfenhan & Schroers 2011	Volutella buxi (DC.) Berk. & Broome 1850		established	N; O; S; V; W	1872	horticulture	stable	contaminant; without human assistance	unknown	Europe	plant pathogen	terrestrial	Buxus sempervirens	Scheuer (2012b); Herb. Bedlan (AGES)									x
Ascomycota	Hypocreales	Nectriaceae	Thyronectria	Thyronectria austroamericana (Speg.) Seeler 1940			established	B; N; W	2010		stable	without human assistance	unknown	North America	plant pathogen	terrestrial	Gymnocladus spp., Gleditsia spp.	Jacq database								x	x
Ascomycota	Hypocreales	Nectriaceae	Thyronectria	Thyronectria obscura Jaklitsch & Voglmayr 2014			established	N; W	2013		stable	without human assistance	unknown	Europe	saprobiont	terrestrial	Tamarix spp.	Jaklitsch & Voglmayr (2014)							x
Ascomycota	incertae sedis	incertae sedis	Acrodontiella	Acrodontiella fallopiae U. Braun & Scheuer 1995			established	St	1994		unknown	without human assistance	unknown	Temperate Asia	plant pathogen	terrestrial	Fallopia aubertii	Scheuer & Bechter (2012)									x
Ascomycota	incertae sedis	incertae sedis	Asteromella	Asteromella forsythiae Bedlan 2018			established	W	2016		unknown	without human assistance	without human assistance	Temperate Asia	plant pathogen	terrestrial	Forsythia spp.	Bedlan (2018)									x
Ascomycota	incertae sedis	incertae sedis	Leptothyrium	Leptothyrium paeoniae-corallinae Bondartsev & Lebedeva 1914			established	W	2016	horticulture	unknown	unknown	unknown	Unknown	plant pathogen	terrestrial	Paeonia spp.	Bedlan et al. (2019)									x
Ascomycota	incertae sedis	incertae sedis	Woswasia	Woswasia atropurpurea Jaklitsch, Réblová & Voglmayr 2013			established	St	2013		unknown	without human assistance	unknown	North America	mycoparasite	terrestrial	Diaporthe oncostoma [fungus, ob Robinia pseudoacacia]	Friebes & Wendelin (2014)							x
Ascomycota	Mycosphaerellales	Mycosphaerellaceae	Cercospora	Cercospora beticola Sacc. 1876			established	B; K; N; O; St; W	before 1880	agriculture (high)	stable	without human assistance	unknown	Europe	plant pathogen	terrestrial	Beta vulgaris	Scheuer (2008), MyCoPortal				x
Ascomycota	Mycosphaerellales	Mycosphaerellaceae	Cercospora	Cercospora helianthicola Chupp & Viégas 1945			established	St	2018	agriculture (high)	unknown	unknown	unknown	North America	plant pathogen	terrestrial	Helianthus annuus	Votzi & Bedlan (2020)				x					x
Ascomycota	Mycosphaerellales	Mycosphaerellaceae	Cercospora	Cercospora zinniae Ellis & G. Martin 1885			established	St	2007	horticulture	unknown	without human assistance	unknown	North America	plant pathogen	terrestrial	Zinnia spp.	Scheuer (2010a)									x
Ascomycota	Mycosphaerellales	Mycosphaerellaceae	Dothistroma	Dothistroma septosporum (Dorogin) M. Morelet 1968	Mycosphaerella pini Rostr. ex Munk 1957 agg.		established	N; St; W	1961	biodiversity (high); forestry (high)	expansive	without human assistance	unknown	Cryptogenic	plant pathogen	terrestrial	Pinus spp.	Petrak (1961), Brandstetter & Cech (2003), Barnes et al. (2004, 2007), Kirisits & Cech (2006, 2007)								x	x
Ascomycota	Mycosphaerellales	Mycosphaerellaceae	Neophloeospora	Neophloeospora maculans (Berenger) Videira & Crous 2017	Phloeospora maculans (Bérenger) Allesch. 1900		established	St; T	1935	horticulture	stable	without human assistance	unknown	Temperate Asia	plant pathogen	terrestrial	Morus spp.	Scheuer & Bechter (2012). H. Voglmayr unpubl. (Herb. GZU)							x		x
Ascomycota	Mycosphaerellales	Mycosphaerellaceae	Phloeospora	Phloeospora robiniae (Lib.) Höhn. 1905	Ascochyta robiniae Lib. 1837, Mycosphaerella robiniae Siemaszko 1913		established	B; N; O; St	1871		stable	unknown	unknown	North America	plant pathogen	terrestrial	Robinia pseudoacacia	Scheuer & Poelt (1995)				x				x	x
Ascomycota	Mycosphaerellales	Mycosphaerellaceae	Pseudocercospora	Pseudocercospora griseola (Sacc.) Crous & U. Braun 2006			established	St	1905	agriculture (high)	unknown	unknown	unknown	Tropical Asia	plant pathogen	terrestrial	Phaseolus vulgaris	Scheuer & Bechter (2012), EPPO 1982				x					x
Ascomycota	Mycosphaerellales	Mycosphaerellaceae	Pseudocercospora	Pseudocercospora neriella (Sacc.) Deighton 1976	Cercospora neriella Sacc. 1881		unknown	[O]	before 1894	horticulture	unknown	unknown	unknown	Europe	plant pathogen	terrestrial	Nerium oleander	Poetsch & Schiedermayr (1894)									x
Ascomycota	Mycosphaerellales	Mycosphaerellaceae	Pseudocercospora	Pseudocercospora thujina (Dearn.) U. Braun & C. Nakash. 2013	Stigmina thujina (Dearn.) B. Sutton 1972		established	S; St	2002	horticulture	unknown	contaminant; without human assistance	unknown	North America	plant pathogen	terrestrial	Chamaecyparis lawsoniana	Cech (2008)									x
Ascomycota	Mycosphaerellales	Mycosphaerellaceae	Ramularia	Ramularia aromatica (Sacc.) Höhn. 1905			established	K; S	before 1905	horticulture	unknown	without human assistance	unknown	Temperate Asia	plant pathogen	terrestrial	Acorus calamus	Höhnel (1905), Tobisch (1934)									x
Ascomycota	Mycosphaerellales	Mycosphaerellaceae	Ramularia	Ramularia beticola Fautrey & Lambotte 1897			established	B; K; N; O; St; T	before 1905	agriculture	stable	without human assistance	unknown	Europe	plant pathogen	terrestrial	Beta vulgaris	Magnus (1905)				x
Ascomycota	Mycosphaerellales	Mycosphaerellaceae	Ramularia	Ramularia cercosporelloides U. Braun & Crous 1998			isolated	B	2018	agriculture	unknown	unknown	unknown	Temperate Asia	plant pathogen	terrestrial	Carthamus tinctorius	Votzi et al. (2020)				x
Ascomycota	Mycosphaerellales	Mycosphaerellaceae	Ramularia	Ramularia collo-cygni B. Sutton & J.M. Waller 1988	Ophiocladium hordei Cavara 1893		established	B; K; N; O; St; T	1985	agriculture (high)	stable	contaminant; without human assistance	unknown	Cryptogenic	plant pathogen	terrestrial	mainly Hordeum sativum, also Avena sativa, Secale spp., Triticum spp., Zea mays	Huss et al. (1987), Huss (2011)				x
Ascomycota	Mycosphaerellales	Mycosphaerellaceae	Ramularia	Ramularia galegae Sacc. 1882			established	K; St	before 1934		unknown	without human assistance	unknown	Europe	plant pathogen	terrestrial	Galega officinalis	Scheuer (2003), Tobisch (1934)									x
Ascomycota	Mycosphaerellales	Mycosphaerellaceae	Ramularia	Ramularia levistici Oudem. 1886			established	St; W	1903	horticulture	unknown	without human assistance	unknown	Temperate Asia	plant pathogen	terrestrial	Levisticum officinale	Poelt & Fritz-Schroeder (1983); Bedlan et al. (2019)									x
Ascomycota	Mycosphaerellales	Mycosphaerellaceae	Rhabdospora	Rhabdospora epicarpii (Thüm.) Died. 1914			unknown	N	1878		unknown	unknown	unknown	Europe	plant pathogen	terrestrial	Juglans regia	Thümen (1879)							x		x
Ascomycota	Mycosphaerellales	Mycosphaerellaceae	Septoria	Septoria apiicola Speg. 1887	Septoria apii Chester 1891		established	O; St	1951	agriculture	stable	without human assistance	unknown	South America	plant pathogen	terrestrial	Apium graveolens	Glaeser (1968), Schreier (1952)				x					x
Ascomycota	Mycosphaerellales	Mycosphaerellaceae	Septoria	Septoria balsaminae Pass. 1879			established	B; N; St	2006	horticulture	unknown	unknown	unknown	Temperate Asia	plant pathogen	terrestrial	Impatiens balsamina	database of the Austrian Mycological Society									x
Ascomycota	Mycosphaerellales	Mycosphaerellaceae	Septoria	Septoria canadensis Peck 1880			established	St	1999		unknown	unknown	unknown	North America	plant pathogen	terrestrial	Cornus canadensis	Scheuer (2003), Scheuer & Bechter (2012)									x
Ascomycota	Mycosphaerellales	Mycosphaerellaceae	Septoria	Septoria caraganae Henn. 1902			unknown	N	2007		stable	without human assistance	unknown	Europe	plant pathogen	terrestrial	Caragana spp., Colutea arborescens, Laburnum spp.	Scheuer (2012a)							x		x
Ascomycota	Mycosphaerellales	Mycosphaerellaceae	Septoria	Septoria castaneicola Desm. 1847	Stromatoseptoria castaneicola (Desm.) Quaedvl., Verkley & Crous 2013, Phloeospora castaneicola (Desm.) D. Sacc. 1911		established	St	1980		unknown	without human assistance	unknown	Unknown	plant pathogen	terrestrial	Castanea sativa	H. Voglmayr, unpubl. (Herb. GZU)								x
Ascomycota	Mycosphaerellales	Mycosphaerellaceae	Septoria	Septoria cucurbitacearum Sacc. 1878			established	N	2018	agriculture	stable	without human assistance	unknown	North America	plant pathogen	terrestrial	Cucurbita spp.	Herb. Bedlan (AGES)				x					x
Ascomycota	Mycosphaerellales	Mycosphaerellaceae	Septoria	Septoria eferdingensis Plenk 2010			isolated	O	1997		unknown	unknown	unknown	Unknown	plant pathogen	terrestrial	Aesculus hippocastanum	Plenk (1998), Bedlan (2010)									x
Ascomycota	Mycosphaerellales	Mycosphaerellaceae	Septoria	Septoria erigerontis Peck 1872			established	B; K; N; O; St; W	1982		stable	without human assistance	unknown	North America	plant pathogen	terrestrial	Erigeron annuus	Scheuer (2015), Bedlan et al. (2019), H. Voglmayr, unpubl. (Herb. GZU)				x					x
Ascomycota	Mycosphaerellales	Mycosphaerellaceae	Septoria	Septoria glycines Hemmi 1915			established	B; N; O; St	1989	agriculture (high)	stable	contaminant; without human assistance	unknown	Temperate Asia	plant pathogen	terrestrial	Glycine max	Zwatz & Zederbauer (1990), Hissek et al. (2017), Herb. Bedlan (AGES)				x
Ascomycota	Mycosphaerellales	Mycosphaerellaceae	Septoria	Septoria helianthi Ellis & Kellerm. 1883			established	B; N; O; St; T; W	1989	agriculture (high)	stable	contaminant; without human assistance	unknown	North America	plant pathogen	terrestrial	Helianthus annuus	Zwatz & Zederbauer (1990), Huss (2007), Scheuer & Bechter (2012), Herb. Bedlan (AGES)				x					x
Ascomycota	Mycosphaerellales	Mycosphaerellaceae	Septoria	Septoria helianthina M. Petrov & Arsen. 1996			established	St	2018	agriculture (high)	unknown	unknown	unknown	North America	plant pathogen	terrestrial	Helianthus annuus	Votzi & Bedlan (2020)				x					x
Ascomycota	Mycosphaerellales	Mycosphaerellaceae	Septoria	Septoria juliae Bedlan 2011			isolated	O	1998	horticulture	unknown	unknown	unknown	Unknown	plant pathogen	terrestrial	Nerium oleander	Bedlan (2011)									x
Ascomycota	Mycosphaerellales	Mycosphaerellaceae	Septoria	Septoria kaznowskii M.I. Nikol. 2008			established	St	1993		unknown	without human assistance	unknown	Unknown	plant pathogen	terrestrial	Lupinus spp.	Scheuer (2003)					x
Ascomycota	Mycosphaerellales	Mycosphaerellaceae	Septoria	Septoria lavandulae Desm. 1853			unknown	N	2014	horticulture	unknown	unknown	unknown	Europe	plant pathogen	terrestrial	Lavandula spp.	database of the Austrian Mycological Society									x
Ascomycota	Mycosphaerellales	Mycosphaerellaceae	Septoria	Septoria lycopersici Speg. 1882			established	O; St; T; W	1904	agriculture (high)	stable	contaminant; without human assistance	unknown	South America	plant pathogen	terrestrial	Solanum spp.	Köck (1905), Scheuer (2010b), Bedlan et al. (2019)									x	x
Ascomycota	Mycosphaerellales	Mycosphaerellaceae	Septoria	Septoria melissae Desm. 1853			established	N; St; W	1981	horticulture	unknown	unknown	unknown	Europe	plant pathogen	terrestrial	Melissa officinalis	Scheuer & Bechter (2012), Bedlan et al. (2019), Herb. Bedlan (AGES)									x
Ascomycota	Mycosphaerellales	Mycosphaerellaceae	Septoria	Septoria oenotherae Westend. 1857			established	St	2000		unknown	unknown	unknown	North America	plant pathogen	terrestrial	Oenothera biennis s. str., Oenothera parviflora agg	Scheuer & Bechter (2012)				x
Ascomycota	Mycosphaerellales	Mycosphaerellaceae	Septoria	Septoria oleandrina Sacc. 1876			unknown	S; W	2009	horticulture	unknown	unknown	unknown	Europe	plant pathogen	terrestrial	Nerium oleander	Bedlan (2011), Herb. Bedlan (AGES)									x
Ascomycota	Mycosphaerellales	Mycosphaerellaceae	Septoria	Septoria paeoniae Westend. 1852			established	K	before 1934	horticulture	unknown	unknown	unknown	Europe	plant pathogen	terrestrial	Paeonia spp.	Tobisch (1934)									x
Ascomycota	Mycosphaerellales	Mycosphaerellaceae	Septoria	Septoria phlogis Sacc. & Speg. 1878	Septoria drummondii Ellis & Everh. 1892		established	W	1940	horticulture	stable	without human assistance	unknown	North America	plant pathogen	terrestrial	Phlox spp.	Petrak (1962), Bedlan et al. (2019)									x
Ascomycota	Mycosphaerellales	Mycosphaerellaceae	Septoria	Septoria verbenae Roberge ex Desm. 1847			unknown	K	before 1934		unknown	unknown	unknown	Europe	plant pathogen	terrestrial	Verbena officinalis	Tobisch (1934)				x					x
Ascomycota	Mycosphaerellales	Mycosphaerellaceae	Septoria	Septoria vincae Desm. 1843			established	O; St	1992	horticulture	stable	without human assistance	unknown	Africa	plant pathogen	terrestrial	Vinca minor	H. Voglmayr, unpubl. (Herb. GZU)								x
Ascomycota	Mycosphaerellales	Mycosphaerellaceae	Septoria	Septoria xanthii Desm. 1847			unknown	B	1925		unknown	unknown	unknown	North America	plant pathogen	terrestrial	Xanthium strumarium	Keissler (1931)				x
Ascomycota	Ophiostomatales	Ophiostomataceae	Ophiostoma	Ophiostoma novo-ulmi Brasier 1991		x	established	B; K; N; O; S; St; T; V; W	1955	biodiversity (very high); forestry (very high)	stable	without human assistance	without human assistance	Temperate Asia	plant pathogen	terrestrial	Ulmus spp.	Kirisits et al. (2001), Konrad et al. (2002), Kirisits & Konrad (2004), Kirisits (2010)								x
Ascomycota	Ophiostomatales	Ophiostomataceae	Ophiostoma	Ophiostoma ulmi (Buisman) Nannf. 1934	Pesotum ulmi (M.B. Schwarz) J.L. Crane & Schokn. 1973	x	extinct	[B]; [K]; [N]; [O]; [S]; [St]; [T]; [V]; [W]	1926	biodiversity (very high); forestry (high)	extinct	without human assistance	without human assistance	Temperate Asia	plant pathogen	terrestrial	Ulmus spp.	Schimitschek (1927), Kirisits et al. (2001), Kirisits (2010)								x
Ascomycota	Pezizales	Pyronemataceae	Geopora	Geopora sumneriana (Cooke ex W. Phillips) M. Torre 1976			established	St; V	2004		unknown	contaminant; without human assistance	contaminant	Africa; Temperate Asia	ectomycorrhiza	terrestrial	Cedrus spp.	database of the Austrian Mycological Society									x
Ascomycota	Phacidiales	Phacidiaceae	Basilocula	Basilocula lauricola Bubák 1914	Coleophoma lauricola (Bubák) Nag Raj 1978		isolated	N	1999	horticulture	unknown	unknown	unknown	Europe	plant pathogen	terrestrial	Laurus nobilis	Herb. Bedlan (AGES)									x
Ascomycota	Pleosporales	Camarosporiaceae	Camarosporium	Camarosporium quaternatum (Hazsl.) Schulzer 1870			established	N; O; W	1940		stable	without human assistance	unknown	Temperate Asia	plant pathogen	terrestrial	Lycium barbarum	Petrak (1962), Kuchar (1972)							x		x
Ascomycota	Pleosporales	Camarosporidiellaceae	Camarosporidiella	Camarosporidiella elongata (Fr.) Wanas., Wijayaw. & K.D. Hyde 2017	Camarosporium elongatum (Fr.) Wijayaw. & K.D. Hyde 2014		established	B; K; N; St; W	1960		stable	without human assistance	unknown	North America	saprobiont/plant pathogen	terrestrial	Robinia pseudoacacia	database of the Austrian Mycological Society							x	x	x
Ascomycota	Pleosporales	Coniothyriaceae	Coniothyrium	Coniothyrium concentricum (Desm.) Sacc. 1878	Microsphaeropsis concentrica (Desm.) Morgan-Jones, 1975		established	T; W	before 1905	horticulture	unknown	unknown	unknown	North America	plant pathogen	terrestrial	Yucca filamentosa	database of the Austrian Mycological Society									x
Ascomycota	Pleosporales	Coniothyriaceae	Coniothyrium	Coniothyrium jasmini (Thüm.) Sacc. 1884			established	W	2015	horticulture	unknown	unknown	unknown	Temperate Asia	plant pathogen	terrestrial	Jasminum nudiflorum	database of the Austrian Mycological Society									x
Ascomycota	Pleosporales	Coniothyriaceae	Foliophoma	Foliophoma fallens (Sacc.) Crous 2017	Phoma fallens Sacc. 1892, Phyllosticta glaucispora Delacr. 1893, Phyllosticta oleandri Gutner 1933		established	V; W	2001	horticulture	stable	unknown	unknown	Europe	plant pathogen	terrestrial	Nerium oleander	Herb. Bedlan (AGES)									x
Ascomycota	Pleosporales	Coniothyriaceae	Staurosphaeria	Staurosphaeria lycii Rabenh. 1858			established	N; W	2010		stable	without human assistance	unknown	Temperate Asia	plant pathogen	terrestrial	Lycium barbarum	H. Voglmayr, unpubl.							x
Ascomycota	Pleosporales	Coniothyriaceae	Staurosphaeria	Staurosphaeria lyciicola Crous, Wanas. & K.D. Hyde 2017	Hazslinszkyomyces lycii Crous & R.K. Schumach. 2017		established	N; W	2010		stable	without human assistance	unknown	Temperate Asia	plant pathogen	terrestrial	Lycium barbarum	H. Voglmayr, unpubl.							x
Ascomycota	Pleosporales	Didymellaceae	Ascochyta	Ascochyta actinidiae Tobisch 1934			unknown	K	before 1934		unknown	unknown	unknown	Temperate Asia	plant pathogen	terrestrial	Actinidia polygama	Tobisch (1934)									x
Ascomycota	Pleosporales	Didymellaceae	Ascochyta	Ascochyta dahliicola (Brunaud) Petr. 1927	Phyllosticta dahliicola Brunaud 1887		unknown	N; W	1982	horticulture	unknown	unknown	unknown	North America	plant pathogen	terrestrial	Dahlia spp.	Herb. Bedlan (AGES)									x
Ascomycota	Pleosporales	Didymellaceae	Ascochyta	Ascochyta syringae (Westend.) Bres. 1894	Phyllosticta syringae Westend. 1852		established	N; O; St; W	before 1872		stable	unknown	unknown	Cryptogenic	plant pathogen	terrestrial	Syringa spp.	occurrence: Poetsch & Schiedermayr (1894); Petrak (1962), Scheuer & Bechter (2012), region of origin: Desprez-Loustau et al. (2010)									x
Ascomycota	Pleosporales	Didymellaceae	Boeremia	Boeremia exigua var. forsythiae (Sacc.) Aveskamp, Gruyter & Verkley 2010			established	W	2017		unknown	without human assistance	unknown	Unknown	plant pathogen	terrestrial	Forsythia spp.	Bedlan et al. (2019)									x
Ascomycota	Pleosporales	Didymellaceae	Boeremia	Boeremia foveata (Foister) Aveskamp, Gruyter & Verkley	Phoma foveata Foister 1940		unknown		1993	agriculture (high)	unknown	unknown	contaminant	South America	plant pathogen	terrestrial	rarely on vegetables	occurrence: EPPO 2020; region of origin: Desprez-Loustau et al. (2010)				x						x
Ascomycota	Pleosporales	Didymellaceae	Boeremia	Boeremia lycopersici (Cooke) Aveskamp, Gruyter & Verkley 2010	Didymella lycopersici Kleb. 1921	x	unknown	B; O	1948	agriculture (high)	unknown	contaminant; without human assistance	contaminant	South America	plant pathogen	terrestrial	Solanum lycopersicum	Schmidt (1949a); Voglmayr & Krisai-Greilhuber (2002)				x					x
Ascomycota	Pleosporales	Didymellaceae	Didymella	Didymella michaelii Bedlan 2016			unknown	B	2015		unknown	unknown	unknown	Unknown	plant pathogen	terrestrial	Impatiens parviflora	Bedlan (2016b)							x
Ascomycota	Pleosporales	Didymellaceae	Didymella	Didymella sidae-hermaphroditae Bedlan 2016			unknown	N	2015		unknown	unknown	unknown	Unknown	plant pathogen	terrestrial	Sida hermaphrodita	Bedlan (2016a)				x
Ascomycota	Pleosporales	Didymellaceae	Epicoccum	Epicoccum sorghinum (Sacc.) Aveskamp, Gruyter & Verkley 2010			unknown	St	2018	agriculture (high)	unknown	unknown	contaminant	Unknown	plant pathogen	terrestrial	Sorghum bicolor	Bedlan & Votzi (2019)				x
Ascomycota	Pleosporales	Didymellaceae	Leptosphaerulina	Leptosphaerulina trifolii (Rostr.) Petr. 1959			established	N; O	1957		unknown	unknown	unknown	Unknown	plant pathogen	terrestrial	Medicago sativa, Melilotus albus, Trifolium repens	Petrak (1959), Frühwirt (2021)				x	x
Ascomycota	Pleosporales	Didymellaceae	Phoma	Phoma carthami-tinctorii Votzi & Bedlan 2021	Phyllosticta carthami Tropova 1934		unknown	N	2018	agriculture	unknown	unknown	contaminant	Unknown	plant pathogen	terrestrial	Carthamus tinctorius	Votzi & Bedlan (2021)				x
Ascomycota	Pleosporales	Didymellaceae	Stagonosporopsis	Stagonosporopsis fici-caricae Bedlan 2019			isolated	W	2018		unknown	unknown	contaminant	Unknown	plant pathogen	terrestrial	Ficus carica	Bedlan (2019)									x
Ascomycota	Pleosporales	Didymellaceae	Stagonosporopsis	Stagonosporopsis hortensis (Sacc. & Malbr.) Petr. 1921	Ascochyta boltshauseri Sacc. 1891		established	K	before 1934	agriculture (high)	unknown	unknown	unknown	South America	plant pathogen	terrestrial	Phaseolus spp.	Tobisch (1934)				x					x
Ascomycota	Pleosporales	Didymosphaeriaceae	Paraphaeosphaeria	Paraphaeosphaeria glaucopunctata (Grev.) Shoemaker & C.E. Babc. 1985			isolated	St	2000		unknown	unknown	unknown	Europe	plant pathogen	terrestrial	Ruscus ponticus	Scheuer (2003), Scheuer & Bechter (2012)									x
Ascomycota	Pleosporales	Leptosphaeriaceae	Alternariaster	Alternariaster helianthi (Hansf.) E.G. Simmons 2007	Alternaria helianthi (Hansf.) Tubaki & Nishih. 1969)		established	B; St	2018	agriculture (high)	stable	without human assistance	unknown	North America	plant pathogen	terrestrial	Helianthus annuus	Herb. Bedlan (AGES)				x
Ascomycota	Pleosporales	Leptosphaeriaceae	Plenodomus	Plenodomus lindquistii (Frezzi) Gruyter, Aveskamp & Verkley 2012	Leptosphaeria lindquistii Frezzi 1968, Phoma macdonaldii Boerema 1970		established	N	1989	agriculture	stable	without human assistance	unknown	North America	plant pathogen	terrestrial	Helianthus annuus	Zwatz & Zederbauer (1990)				x
Ascomycota	Pleosporales	Macrodiplodiopsidaceae	Macrodiplodiopsis	Macrodiplodiopsis desmazieri (Mont.) Petr. 1922	Splanchnonema platani M.E. Barr 1982		established	B; N; W	2007	horticulture	stable	without human assistance	unknown	Unknown	saprobiont/plant pathogen	terrestrial	Platanus spp.	Cech et al. (2007), database of the Austrian Mycological Society									x
Ascomycota	Pleosporales	Massariaceae	Massaria	Massaria anomia (Fr.) Petr. 1923	Aglaospora anomia (Fr.) Lambotte 1880, Aglaospora profusa (Fr.) De Not. 1844		established	B; K; N; O; S?; St; T?; V; W	around 1870		stable	without human assistance	contaminant	North America	saprobiont/plant pathogen	terrestrial	Robinia pseudoacacia	Poetsch & Schiedermayr (1872), database of the Austrian Mycological Society							x	x	x
Ascomycota	Pleosporales	Massariaceae	Massaria	Massaria vindobonensis Voglmayr & Jaklitsch 2011			established	W	2009		stable	without human assistance	contaminant	Europe	saprobiont/plant pathogen	terrestrial	Acer monspessulanum	Voglmayr & Jaklitsch (2011)									x
Ascomycota	Pleosporales	Massarinaceae	Helminthosporium	Helminthosporium solani Durieu & Mont. 1849	Spondylocladium atrovirens (Harz) Harz ex Sacc. 1886		established	B; K; N; O; S; St; T; V; W	before 1871	agriculture	stable	contaminant	contaminant	South America	plant pathogen	terrestrial	Solanum tuberosum	Harz (1871); Wenzl (1985), UK, CAB International https://www.cabdirect.org/cabdirect/abstract/20097401129				x
Ascomycota	Pleosporales	Melanommataceae	Seifertia	Seifertia azaleae (Peck) Partr. & Morgan-Jones 2002	Pycnostysanus azaleae (Peck) E.W. Mason 1941		isolated	St	2007	horticulture	unknown	unknown	unknown	North America	plant pathogen	terrestrial	Rhododendron sp. cult.	H. Voglmayr, unpubl. (Herb. GZU)									x
Ascomycota	Pleosporales	Periconiaceae	Periconia	Periconia sidae Bat. & J.L. Bezerra 1960			isolated	N	2015		unknown	unknown	contaminant	South America	plant pathogen	terrestrial	Sida hermaphrodita	Bedlan et al. (2016)				x
Ascomycota	Pleosporales	Pleosporaceae	Alternaria	Alternaria carthami S. Chowdhury 1944			isolated	N	2018	horticulture (high)	unknown	unknown	unknown	Unknown	plant pathogen	terrestrial	Carthamus tinctorius	Herb. Bedlan (AGES)				x
Ascomycota	Pleosporales	Pleosporaceae	Alternaria	Alternaria dianthicola Neerg. 1945			established	W; N	1950	horticulture (high)	unknown	contaminant; without human assistance	contaminant	Unknown	plant pathogen	terrestrial	Dianthus spp.	Schmidt (1952)									x	x
Ascomycota	Pleosporales	Pleosporaceae	Alternaria	Alternaria granulosa (Bubák) E.G. Simmons 1982	Macrosporium granulosum Bubák 1905		established	K	before 1934	agriculture (high)	unknown	unknown	unknown	Unknown	plant pathogen	terrestrial	Cucumis sativus	Tobisch (1934)				x					x	x
Ascomycota	Pleosporales	Pleosporaceae	Alternaria	Alternaria obtusa B.W. Ferreira & R.W. Barreto 2019	Acroconidiella tropaeoli (T.E.T. Bond) J.C. Lindq. & Alippi 1964		established	O	1998	horticulture	unknown	unknown	unknown	South America	plant pathogen	terrestrial	Tropaeolum vulgaris	Herb. Bedlan (AGES)									x
Ascomycota	Pleosporales	Pleosporaceae	Alternaria	Alternaria zinniae M.B. Ellis 1972			isolated	W	1952	horticulture	unknown	unknown	contaminant	Unknown	plant pathogen	terrestrial	Zinnia spp.	Schmidt (1953)									x
Ascomycota	Pleosporales	Pleosporaceae	Bipolaris	Bipolaris zeicola (G.L. Stout) Shoemaker 1959	Helminthosporium carbonum Ullstrup 1944		established	St	1957	agriculture (high)	stable	without human assistance	unknown	Unknown	plant pathogen	terrestrial	Zea mays	Haunold & Neururer (1959)				x
Ascomycota	Pleosporales	Pleosporaceae	Exserohilum	Exserohilum turcicum (Pass.) K.J. Leonard & Suggs 1974	Setosphaeria turcica (Luttr.) K.J. Leonard & Suggs 1974		established	O; St	1957	agriculture (high)	stable	contaminant; without human assistance	without human assistance	North America	plant pathogen	terrestrial	Zea mays	Haunold & Neururer (1959)				x
Ascomycota	Pleosporales	Pseudodidymellaceae	Petrakia	Petrakia liobae Beenken, Andr. Gross & Queloz 2020			established	N; O; S	2016		unknown	without human assistance	unknown	Cryptogenic	plant pathogen	terrestrial	Fagus sylvatica	Beenken et al. (2020), Gossner et al. (2021), database of the Austrian Mycological Society								x
Ascomycota	Rhytismatales	Rhytismataceae	Rhytisma	Rhytisma liriodendri (Wallr.) Sacc. 1889			unknown	W	1983		unknown	unknown	unknown	North America	plant pathogen	terrestrial	Liriodendron tulipifera	Herb. Bedlan (AGES)									x
Ascomycota	Stigmatodiscales	Stigmatodiscaceae	Stigmatodiscus	Stigmatodiscus tamaricis (Voglmayr, Gardiennet & Jaklitsch) Voglmayr & Jaklitsch 2018	Asterodiscus tamaricis Voglmayr, Gardiennet & Jaklitsch 2016		established	W	2013		stable	without human assistance	unknown	Europe	saprobiont	terrestrial	Tamarix spp.	Voglmayr et al. (2016)							x		x
Ascomycota	Venturiales	Venturiaceae	Fusicladium	Fusicladium diedickeanum U. Braun 1992			established	St	1993		unknown	unknown	unknown	Temperate Asia	plant pathogen	terrestrial	Syringa spp.	H. Voglmayr, unpubl. (Herb. GZU)									x
Ascomycota	Venturiales	Venturiaceae	Venturia	Venturia inaequalis (Cooke) G. Winter 1875			established	B; K; N; O; S; St; T; V; W	before 1900	agriculture (high)	stable	without human assistance	unknown	Temperate Asia	plant pathogen	terrestrial	Malus domestica	database of the Austrian Mycological Society				x					x
Ascomycota	Venturiales	Venturiaceae	Venturia	Venturia pyrina Aderh. 1896			established	B; K; N; O; S; St; T; V; W	before 1900	agriculture (high)	stable	without human assistance	unknown	Temperate Asia	plant pathogen	terrestrial	Pyrus communis	database of the Austrian Mycological Society				x					x
Ascomycota	Xylariales	Apiosporaceae	Arthrinium	Arthrinium hysterinum (Sacc.) P.M. Kirk 1986			established	St	2000		unknown	unknown	unknown	Temperate Asia	saprobiont	terrestrial	Phyllostachys nigra	Scheuer & Bechter (2012)									x
Ascomycota	Xylariales	Diatrypaceae	Eutypella	Eutypella parasitica R.W. Davidson & R.C. Lorenz 1938			established	N; O	2006	biodiversity (high); forestry (high)	stable	unknown	unknown	North America	plant pathogen	terrestrial	mainly Acer pseudoplatanus, also other Acer spp.	Cech (2007), Cech et al. (2016)								x
Ascomycota	Xylariales	Graphostromataceae	Biscogniauxia	Biscogniauxia mediterranea var. mediterranea (De Not.) Kuntze 1891			established	T	1990		stable	without human assistance	unknown	Europe	plant pathogen	terrestrial	Fagus sylvatica, Salix spp.	database of the Austrian Mycological Society								x
Ascomycota	Xylariales	Graphostromataceae	Cryptostroma	Cryptostroma corticale (Ellis & Everh.) P.H. Greg. & S. Waller 1952			established	N; O; W	2003	biodiversity (high); forestry (high); human health	expansive	without human assistance	unknown	North America	plant pathogen	terrestrial	Acer pseudoplatanus	Cech (2004, 2019)							x	x	x
Ascomycota	Xylariales	Xylariaceae	Entoleuca	Entoleuca mammata (Wahlenb.) J.D. Rogers & Y.M. Ju 1996	Hypoxylon mammatum (Wahlenb.) P. Karst. 1866		established	B; K; N; O; St; T	1987		stable	without human assistance	unknown	North America	plant pathogen	terrestrial	Salix spp.	database of the Austrian Mycological Society							x	x
Basidiomycota	Agaricales	Agaricaceae	Agaricus	Agaricus bernardii Quél. 1878		x	established	B; K; N; O; S; V	1980		stable	without human assistance	without human assistance	Europe	saprobiont	terrestrial		Voglmayr & Krisai-Greilhuber (2002)			x
Basidiomycota	Agaricales	Agaricaceae	Agaricus	Agaricus bisporus (J.E. Lange) Imbach 1946		x	established	B; K; N; O; S; St; T; V; W	1969		stable	without human assistance	escape	Europe	saprobiont	terrestrial		Voglmayr & Krisai-Greilhuber (2002)			x	x					x
Basidiomycota	Agaricales	Agaricaceae	Endoptychum	Chlorophyllum agaricoides (Czern.) Vellinga 2002	Endoptychum agaricoides Czern. 1845		extinct	[B]	1923		extinct	without human assistance	unknown	Europe; Temperate Asia	saprobiont	terrestrial		Lohwag (1924)			x	x
Basidiomycota	Agaricales	Agaricaceae	Cyathus	Cyathus stercoreus (Schwein.) De Toni 1888			established	B; K; St; V; W	2001		unknown	without human assistance	unknown	North America	saprobiont	terrestrial		database of the Austrian Mycological Society			x						x
Basidiomycota	Agaricales	Agaricaceae	Cystolepiota	Cystolepiota fumosifolia (Murrill) Vellinga 2006	Cystolepiota cystidiosa (A.H. Sm.) Bon 1981, Cystolepiota luteicystidiata (D.A. Reid) Bon 1976		isolated	V	2001		unknown	unknown	unknown	North America	saprobiont	terrestrial		database of the Austrian Mycological Society								x
Basidiomycota	Agaricales	Agaricaceae	Lepiota	Lepiota elaiophylla Vellinga & Huijser 1998		x	unstable	N; St; W	1998		unknown	contaminant	contaminant	Africa; Tropical Asia; Australasia	saprobiont	terrestrial	glass houses (potting soil, bark mulch)	Pidlich-Aigner & Hausknecht (2001), database of the Austrian Mycological Society										x
Basidiomycota	Agaricales	Agaricaceae	Lepiota	Lepiota rubella Bres. 1889	Lepiota bettinae Dörfelt 1982		isolated	W	2008		unknown	contaminant	contaminant	Unknown	saprobiont	terrestrial		database of the Austrian Mycological Society									x	x
Basidiomycota	Agaricales	Agaricaceae	Leucoagaricus	Leucoagaricus americanus (Peck) Vellinga 2000	Leucoagaricus bresadolae (Schulzer) Bon & Boiffard 1977	x	unstable	B; K; N; O; St; V; W	1977		stable	without human assistance	unknown	North America	saprobiont	terrestrial	glass houses (potting soil), garden and parks	Pidlich-Aigner & Hausknecht (2001), database of the Austrian Mycological Society									x
Basidiomycota	Agaricales	Agaricaceae	Leucocoprinus	Leucocoprinus birnbaumii (Corda) Singer 1962		x	established	B; K; N; O; S; St; T; V; W	1927		stable	contaminant; without human assistance	unknown	Africa; Tropical Asia; Australasia	saprobiont	terrestrial	glass houses and house plants (potting soil)	Pidlich-Aigner & Hausknecht (2001), Voglmayr & Krisai-Greilhuber (2002)										x
Basidiomycota	Agaricales	Agaricaceae	Leucocoprinus	Leucocoprinus brebissonii (Godey) Locq. 1943			unstable	St; V; W	1994		unknown	unknown	unknown	Unknown	saprobiont	terrestrial		database of the Austrian Mycological Society										x
Basidiomycota	Agaricales	Agaricaceae	Leucocoprinus	Leucocoprinus cepistipes (Sowerby) Pat. 1889		x	unstable	N; St; V; W	1983		unknown	unknown	unknown	North America	saprobiont	terrestrial	glass houses (potting soil, bark mulch)	Voglmayr & Krisai-Greilhuber (2002), database of the Austrian Mycological Society										x
Basidiomycota	Agaricales	Agaricaceae	Leucocoprinus	Leucocoprinus cepistipes var. rorulentus (Panizzi) Babos 1980		x	unstable	St	1998		unknown	unknown	unknown	North America	saprobiont	terrestrial	glass houses (potting soil, bark mulch)	Pidlich-Aigner & Hausknecht (2001), database of the Austrian Mycological Society										x
Basidiomycota	Agaricales	Agaricaceae	Leucocoprinus	Leucocoprinus cretaceus (Bull.) Locq. 1945	Leucocoprinus cretatus Locq. ex Lanzoni 1986	x	unstable	K; O; St; V; W	1989		unknown	unknown	unknown	Africa; Tropical Asia; Australasia	saprobiont	terrestrial	glass houses, rarely on compost heap	Voglmayr & Krisai-Greilhuber (2002), database of the Austrian Mycological Society									x
Basidiomycota	Agaricales	Agaricaceae	Leucocoprinus	Leucocoprinus ianthinus (Sacc.) Locq. 1945	Leucocoprinus lilacinogranulosus (Henn.) Locq. 1943	x	unstable	K; N; O; T; V; W	1975		unknown	unknown	unknown	Africa; Tropical Asia; Australasia	saprobiont	terrestrial	glass houses and house plants (potting soil)	Voglmayr & Krisai-Greilhuber (2002), database of the Austrian Mycological Society									x
Basidiomycota	Agaricales	Agaricaceae	Leucocoprinus	Leucocoprinus straminellus (Bagl.) Narducci & Caroti 1995	Leucocoprinus denudatus (Sacc.) Singer 1951	x	unstable	N; St	1979		unknown	unknown	unknown	Unknown	saprobiont	terrestrial	glass houses (potting soil), garden and parks	Pidlich-Aigner & Hausknecht (2001)									x
Basidiomycota	Agaricales	Agaricaceae	Mycenastrum	Mycenastrum corium (Guers.) Desv. 1842			established	[O]; B; N	1979		unknown	without human assistance	unknown	Unknown	saprobiont	terrestrial		Mrazek et al. (1995), database of the Austrian Mycological Society								x
Basidiomycota	Agaricales	Agaricaceae	Tulostoma	Tulostoma giovanellae Bres. 1884		x	isolated	[N]	1927		unknown	unknown	unknown	Europe	saprobiont	terrestrial	decaying walls	Lohwag 1949, Kreisel (2001)									x
Basidiomycota	Agaricales	Agaricaceae	Tulostoma	Tulostoma pulchellum Sacc. 1890			unknown	B; N	1997		unknown	without human assistance	unknown	Australasia	saprobiont	terrestrial		database of the Austrian Mycological Society				x
Basidiomycota	Agaricales	Bolbitiaceae	Bolbitius	Bolbitius coprophilus (Peck) Hongo 1959		x	unstable	B; N; St; W; V	1992		stable	unknown	unknown	North America	saprobiont	terrestrial	manure	Voglmayr & Krisai-Greilhuber (2002)									x
Basidiomycota	Agaricales	Bolbitiaceae	Conocybe	Conocybe crispella (Murrill) Singer 1950		x	unstable	S; St; W	1992		unknown	unknown	unknown	North America	saprobiont	terrestrial	glass houses (potting soil)	Pidlich-Aigner & Hausknecht (2001)									x
Basidiomycota	Agaricales	Bolbitiaceae	Conocybe	Conocybe intrusa (Peck) Singer 1950			established	N; W	1985		unknown	without human assistance	unknown	North America	saprobiont	terrestrial		database of the Austrian Mycological Society										x
Basidiomycota	Agaricales	Hydnangiaceae	Laccaria	Laccaria fraterna (Sacc.) Pegler 1965			established	B; O; St	1997		unknown	unknown	unknown	Australasia	ectomycorrhiza	terrestrial		database of the Austrian Mycological Society								x
Basidiomycota	Agaricales	incertae sedis	Panaeolus	Panaeolus antillarum (Fr.) Dennis 1961			unstable	B; N	2002		unknown	without human assistance	unknown	North America	saprobiont	terrestrial		Hausknecht & Krisai-Greilhuber (2009)			x	x
Basidiomycota	Agaricales	Lycoperdaceae	Lycoperdon	Lycoperdon marginatum Vittad. 1842			established	B; N; T?	1980		unknown	unknown	unknown	Unknown	saprobiont	terrestrial		database of the Austrian Mycological Society								x
Basidiomycota	Agaricales	Marasmiaceae	Clitocybula	Clitocybula abundans (Peck) Singer 1962			unknown	N	1996		unknown	without human assistance	unknown	North America	saprobiont	terrestrial		database of the Austrian Mycological Society								x
Basidiomycota	Agaricales	Marasmiaceae	Favolaschia	Favolaschia calocera R. Heim 1966			isolated	[W]	1996		unknown	unknown	contaminant	Unknown	saprobiont	terrestrial		database of the Austrian Mycological Society										x
Basidiomycota	Agaricales	Mycenaceae	Mycena	Mycena alphitophora (Berk.) Sacc. 1887	Mycena osmundicola J.E. Lange 1914		unknown	S?; T?	1990		unknown	unknown	contaminant	North America; South America	saprobiont	terrestrial		database of the Austrian Mycological Society										x
Basidiomycota	Agaricales	Omphalotaceae	Gymnopus	Gymnopus luxurians (Peck) Murrill 1916		x	established	K; N; St; W	1996		expansive	contaminant	unknown	North America	saprobiont	terrestrial	glas houses (bark mulch)	Pidlich-Aigner & Hausknecht (2001)									x
Basidiomycota	Agaricales	Omphalotaceae	Lentinula	Lentinula edodes (Berk.) Pegler 1976		x	unstable	O; St; V; W	1984		unknown	unknown	escape	Temperate Asia	saprobiont	terrestrial	Glashäuser	Voglmayr & Krisai-Greilhuber (2002)									x
Basidiomycota	Agaricales	Omphalotaceae	Omphalotus	Omphalotus illudens (Schwein.) Bresinsky & Besl 1979			unknown	B?, St?	2005		unknown	without human assistance	unknown	North America	saprobiont/plant pathogen	terrestrial		Jacq database (Herb GJO)								x
Basidiomycota	Agaricales	Pluteaceae	Pluteus	Pluteus variabilicolor Babos 1978		x	isolated	O	1993		unknown	contaminant	unknown	Temperate Asia	saprobiont	terrestrial	Sawdust, wood and bark remains	Lohmeyer et al. (1994)									x
Basidiomycota	Agaricales	Pluteaceae	Volvariella	Volvariella volvacea (Bull.) Singer 1951			established	B; K; N; O; S; St; T; V; W	1974		unknown	unknown	escape	Tropical Asia	saprobiont	terrestrial		database of the Austrian Mycological Society				x					x	x
Basidiomycota	Agaricales	Psathyrellaceae	Coprinopsis	Coprinopsis alnivora (Bogart) Voto 2019	Coprinus alnivorus Bogart 1976		established	W	2018		unknown	unknown	unknown	North America	saprobiont	terrestrial		Jacq database (Herb WU)								x	x
Basidiomycota	Agaricales	Strophariaceae	Galerina	Galerina nana (Petri) Kühner 1935			established	B; N; St	2003		unknown	without human assistance	without human assistance	South America	saprobiont	terrestrial		database of the Austrian Mycological Society					x				x
Basidiomycota	Agaricales	Strophariaceae	Leratiomyces	Leratiomyces ceres (Cooke & Massee) Spooner & Bridge 2008			unstable	St; W	2008		unknown	without human assistance	unknown	Australasia	saprobiont	terrestrial		database of the Austrian Mycological Society, Hausknecht & Krisae-Greilhuber (2013)								x
Basidiomycota	Agaricales	Strophariaceae	Melanotus	Melanotus flavolivens (Sacc.) Singer 1946		x	isolated	St	2000		unknown	unknown	unknown	Pacific	saprobiont	terrestrial	Glashäuser (Blumenerde)	Pidlich-Aigner & Hausknecht (2001)								x	x
Basidiomycota	Agaricales	Strophariaceae	Psilocybe	Psilocybe azurescens Stamets & Gartz 1995			isolated	[St]	2002		unknown	unknown	escape	North America	saprobiont	terrestrial		database of the Austrian Mycological Society									x	x
Basidiomycota	Agaricales	Strophariaceae	Psilocybe	Psilocybe cyanescens Wakef. 1946			established	B; K; N; O; S; St; V	1975		stable	without human assistance	unknown	North America	saprobiont	terrestrial		database of the Austrian Mycological Society								x	x
Basidiomycota	Agaricales	Strophariaceae	Stropharia	Stropharia rugosoannulata Farl. ex Murrill 1922		x	unstable	B; K; N; O; S; St; V	1965		stable	unknown	escape	North America	saprobiont	terrestrial	Sawdust, wood and bark remains	Voglmayr & Krisai-Greilhuber (2002)				x					x
Basidiomycota	Agaricales	Tricholomataceae	Paralepistopsis	Paralepistopsis amoenolens (Malençon) Vizzini 2012	Clitocybe amoenolens Malençon 1975		established	N	1986	human health	unknown	without human assistance	unknown	Europe; Africa	saprobiont	terrestrial		database of the Austrian Mycological Society								x
Basidiomycota	Bartheletiales	Bartheletiaceae	Bartheletia	Bartheletia paradoxa G. Arnaud ex Scheuer, R. Bauer, M. Lutz, Stabenth., Melnik & Grube 2008			established	St; W	1994		stable	without human assistance	unknown	Temperate Asia	saprobiont	terrestrial	Ginkgo biloba	database of the Austrian Mycological Society, Jacq database									x
Basidiomycota	Boletales	Sclerodermataceae	Scleroderma	Scleroderma cepa Pers. 1801			established	B; N; O; S; St; W	1990		stable	without human assistance	unknown	Australasia	ectomycorrhiza	terrestrial		Jacq database; database of the Austrian Mycological Society; Karasch et al. in Rabitsch & Nehring (2021)								x
Basidiomycota	Boletales	Serpulaceae	Serpula	Serpula lacrymans (Wulfen) J. Schröt. 1888			established	B; K; N; O; S; St; T; V; W	before 1781	buildings (wood destruction; high)	stable	without human assistance	unknown	Temperate Asia	saprobiont	terrestrial		Jacquin (1781), database of the Austrian Mycological Society, Jacq database										x
Basidiomycota	Boletales	Suillaceae	Suillus	Suillus placidus (Bonord.) Singer 1945			established	B; K; N; O; S; St; T; V	1958		stable	without human assistance	unknown	North America	ectomycorrhiza	terrestrial	Pinus cembra, Pinus strobus	database of the Austrian Mycological Society								x
Basidiomycota	Canthellales	Ceratobasidiaceae	Rhizoctonia	Rhizoctonia solani J.G. Kühn 1858	Thanatephorus cucumeris (A.B. Frank) Donk 1956		established	B; O; N; St	1905	agriculture (high)	stable	contaminant; without human assistance	unknown	South America	plant pathogen	terrestrial	Solanum tuberosum	Kornauth (1907)				x
Basidiomycota	Entylomatales	Entylomataceae	Entyloma	Entyloma boraginis Cif. 1924			established	St	2007		unknown	without human assistance	unknown	Europe	plant pathogen	terrestrial	Borago officinalis	Scheuer (2010a)									x
Basidiomycota	Entylomatales	Entylomataceae	Entyloma	Entyloma calendulae (Oudem.) de Bary 1874		x	established	B; K; N; O; S; St; T; V; W	1878	horticulture	unknown	unknown	unknown	Europe	plant pathogen	terrestrial	Calendula officinalis	Thümen & Voss (1879), Magnus (1905), Voglmayr & Krisai-Greilhuber (2002), database of the Austrian Mycological Society									x
Basidiomycota	Entylomatales	Entylomataceae	Entyloma	Entyloma cosmi Vánky, Horita & Jage 2005			established	K	2011	horticulture	unknown	without human assistance	unknown	North America	plant pathogen	terrestrial	Cosmos bipinatus	Lutz & Piątek (2016)									x
Basidiomycota	Entylomatales	Entylomataceae	Entyloma	Entyloma dahliae Syd. & P. Syd. 1912		x	unstable	K; O; St; W	1991	horticulture	unknown	unknown	unknown	North America	plant pathogen	terrestrial	Dahlia pinnata	Voglmayr & Krisai-Greilhuber (2002), H. Voglmayr, unpubl. (Herb. GZU)									x
Basidiomycota	Entylomatales	Entylomataceae	Entyloma	Entyloma gaillardianum Vánky 1982		x	unstable	St	1995	horticulture	unknown	unknown	unknown	North America	plant pathogen	terrestrial	Gaillardia spp.	Scheuer & Poelt (1997)									x
Basidiomycota	Exobasidiales	Exobasidiaceae	Exobasidium	Exobasidium japonicum Shirai 1896		x	unstable	K; N; W	1928	agriculture	unknown	contaminant	contaminant	Temperate Asia	plant pathogen	terrestrial	Rhododendron spp.	Voglmayr & Krisai-Greilhuber (2002)										x
Basidiomycota	Exobasidiales	Graphiolaceae	Graphiola	Graphiola phoenicis (Moug. ex Fr.) Poit. 1824		x	unknown	St	1981	horticulture	unknown	contaminant	contaminant	Africa	plant pathogen	terrestrial	Phoenix spp.	Scheuer (1997), Voglmayr & Krisai-Greilhuber (2002), Herb. Bedlan (AGES)										x
Basidiomycota	Geastrales	Geastraceae	Geastrum	Geastrum corollinum (Batsch) Hollós 1904			established	B; N; St; T; W	1952		unknown	without human assistance	without human assistance	North America	saprobiont	terrestrial		database of the Austrian Mycological Society								x
Basidiomycota	Geastrales	Geastraceae	Geastrum	Geastrum floriforme Vittad. 1842			established	B; N; St; T	1987		unknown	without human assistance	without human assistance	Europe	saprobiont	terrestrial		database of the Austrian Mycological Society								x
Basidiomycota	Geastrales	Geastraceae	Geastrum	Geastrum fornicatum (Huds.) Hook. 1821			established	B; K; N; St	1987		stable	without human assistance	without human assistance	North America	saprobiont	terrestrial		database of the Austrian Mycological Society								x
Basidiomycota	Geastrales	Geastraceae	Geastrum	Geastrum smardae V.J. Staněk 1956			established	B	2006		unknown	without human assistance	without human assistance	North America	saprobiont	terrestrial		database of the Austrian Mycological Society								x
Basidiomycota	Gomphales	Gomphaceae	Ramaria	Ramaria flavobrunnescens (G.F. Atk.) Corner 1950			established	B; K; N; St; V	1987		stable	without human assistance	unknown	North America	ectomycorrhiza	terrestrial		database of the Austrian Mycological Society								x
Basidiomycota	Gomphales	Gomphaceae	Ramaria	Ramaria rubripermanens Marr & D.E. Stuntz 1974			established	K; N; S; St; T	2002		stable	without human assistance	unknown	North America	ectomycorrhiza	terrestrial		database of the Austrian Mycological Society								x
Basidiomycota	Hysterangiaceae	Hysterangiaceae	Phallogaster	Phallogaster saccatus Morgan 1893			established	K; N; O; S; St; T; V	1932		unknown	without human assistance	unknown	North America	saprobiont	terrestrial		Aron et al. (2006), database of the Austrian Mycological Society								x
Basidiomycota	Microbotryales	Microbotryaceae	Sphacelotheca	Sphacelotheca reiliana (J.G. Kühn) G.P. Clinton 1902	Sporisorium reilianum (J.G. Kühn) Langdon & Full. 1978, Ustilago reiliana J.G. Kühn 1875, Sorosporium reilianum (J.G. Kühn) McAlpine 1910		unstable	B; St	1976	agriculture (high)	unknown	contaminant	unknown	North America	plant pathogen	terrestrial	Zea mays	Zwatz (1993)				x
Basidiomycota	Microstromatales	incertae sedis	Pseudomicrostroma	Pseudomicrostroma juglandis (Bérenger) Kijporn. & Aime 2017	Microstroma juglandis (Bérenger) Sacc. 1886		established	B; K; N; O; S; St; T; V; W	1837		stable	without human assistance	unknown	Europe; Temperate Asia	plant pathogen	terrestrial	Juglans regia	Magnus (1905), database of the Austrian Mycological Society, H. Voglmayr, unpubl.							x		x
Basidiomycota	Phallales	Phallaceae	Clathrus	Clathrus archeri (Berk.) Dring 1980	Anthurus archeri (Berk.) E. Fisch. 1886	x	established	K; N; O; S; St; T; V	1948		expansive	contaminant; without human assistance	without human assistance	Australasia	saprobiont	terrestrial	Meadows, ruderal influenced forests	Lohwag (1948, 1949), Segwitz (1973), Pötz (1998), Voglmayr & Krisai-Greilhuber (2002), database of the Austrian Mycological Society			x				x	x
Basidiomycota	Phallales	Phallaceae	Clathrus	Clathrus ruber P. Micheli ex Pers. 1801		x	unstable	K; N; St; T; V	1966		expansive	without human assistance	unknown	Europe; Africa	saprobiont	terrestrial	parks, gardens	Pötz (1998), database of the Austrian Mycological Society									x
Basidiomycota	Phallales	Phallaceae	Mutinus	Mutinus ravenelii (Berk. & M.A. Curtis) E. Fisch. 1888			unstable	K?; N; S	2005		unknown	without human assistance	unknown	North America	saprobiont	terrestrial		database of the Austrian Mycological Society								x
Basidiomycota	Polyporales	Fomitopsidaceae	Pycnoporellus	Pycnoporellus fulgens (Fr.) Donk 1971	Phaeolus fibrillosus (P. Karst.) A. Ames 1913		established	N; O; St; T; V	around 1940		expansive	without human assistance	unknown	Europe	saprobiont	terrestrial		database of the Austrian Mycological Society								x
Basidiomycota	Polyporales	Meripilaceae	Rigidoporus	Rigidoporus lineatus (Pers.) Ryvarden 1972		x	isolated	St	1999		unknown	unknown	unknown	Africa; Tropical Asia; Australasia	saprobiont/plant pathogen	terrestrial	glass houses	Pidlich-Aigner & Hausknecht (2001)										x
Basidiomycota	Polyporales	Meruliaceae	Phlebia	Phlebia nothofagi (G. Cunn.) Nakasone 1997			established	B; N; St; W	2008		unknown	without human assistance	unknown	Australasia	saprobiont	terrestrial		database of the Austrian Mycological Society								x
Basidiomycota	Pucciniales	Coleosporiaceae	Coleosporium	Coleosporium montanum (Arthur & F. Kern) McTaggart & Aime 2018			established	N; O; W	2012	horticulture	unknown	unknown	unknown	North America	plant pathogen	terrestrial	Symphyotrichum spp.	Voglmayr et al. (2020b)				x					x
Basidiomycota	Pucciniales	Coleosporiaceae	Coleosporium	Coleosporium solidaginis (Schwein.) Thüm. 1878			established	B; N; St	2012		expansive	without human assistance	unknown	North America	plant pathogen	terrestrial	Solidargo spp., Symphotrichum spp.	Scheuer (2015), Jacq database				x	x				x
Basidiomycota	Pucciniales	Coleosporiaceae	Coleosporium	Coleosporium telekiae Thüm. 1873			established	K; St	1939		unknown	without human assistance	unknown	Europe	plant pathogen	terrestrial	Telekia speciosa	Scheuer (2003)									x
Basidiomycota	Pucciniales	Cronartiaceae	Cronartium	Cronartium ribicola J.C. Fisch. 1872		x	established	B; K; N; O; S; St; T; V; W	1830	forestry (high)	stable	without human assistance	unknown	Cryptogenic	plant pathogen	terrestrial	Pinus strobus, Ribes spp.	Poelt & Zwetko (1997), Bedlan et al. (2019), database of the Austrian Mycological Society									x
Basidiomycota	Pucciniales	Melampsoraceae	Melampsora	Melampsora sp. aff. hypericorum		x	unknown	O; St; W	1989		unknown	contaminant; without human assistance	unknown	Temperate Asia	plant pathogen	terrestrial	Hypericum calycinum	Poelt & Zwetko (1997), Bedlan et al. (2019)									x
Basidiomycota	Pucciniales	Phragmidiaceae	Phragmidium	Phragmidium mexicanum (Mains) H.Y. Yun, Minnis & Aime 2011	Frommea mexicana Mains 1939, Frommeella mexicana var. indicae J.W. McCain & J.F. Hennen 1990	x	established	B; N; O; St; W	1988		expansive	without human assistance	without human assistance	Temperate Asia	plant pathogen	terrestrial	Duchesnea indica	Poelt & Zwetko (1997), database of the Austrian Mycological Society				x					x
Basidiomycota	Pucciniales	Pucciniaceae	Allodus	Allodus prostii (Moug. ex Duby) S. Ullah, Aime, Abbasi & Khalid 2019	Puccinia prostii	x	isolated	[W?]	1870		unknown	unknown	unknown	Europe	plant pathogen	terrestrial	Tulipa sylvestris	Hohenbühel-Heufler (1871), Poelt & Zwetko (1997), Voglmayr & Krisai-Greilhuber (2002)									x
Basidiomycota	Pucciniales	Pucciniaceae	Puccinia	Puccinia antirrhini Dietel & Holw. 1897		x	unknown	B; K; N; O; S; St; T; V; W	1936	horticulture	unknown	unknown	unknown	North America	plant pathogen	terrestrial	Antirrhinum majus	Poelt & Zwetko (1997)									x
Basidiomycota	Pucciniales	Pucciniaceae	Puccinia	Puccinia asparagi DC. 1805			established	N	before 1872		stable	without human assistance	unknown	Europe	plant pathogen	terrestrial	Aspargus officinalis	Scheuer (2018), H. Voglmayr, unpubl. (Herb. WU)			x						x
Basidiomycota	Pucciniales	Pucciniaceae	Puccinia	Puccinia balsamitae (F. Strauss) Rabenh. 1844			unknown	N	1872		unknown	unknown	unknown	Europe	plant pathogen	terrestrial	Tanacetum balsamita	H. Voglmayr, unpubl. (Herb. GZU)									x
Basidiomycota	Pucciniales	Pucciniaceae	Puccinia	Puccinia bornmuelleri Magnus 1899			established	K; N; W	2007		unknown	contaminant; without human assistance	unknown	Temperate Asia	plant pathogen	terrestrial	Levisticum officinale	Plenk & Bedlan (2009), Scheuer (2015), Bedlan et al. (2019), H. Voglmayr, unpubl.									x
Basidiomycota	Pucciniales	Pucciniaceae	Puccinia	Puccinia buxi Sowerby 1815			established	K; N; O; T; V; W	1968		unknown	contaminant	contaminant	Europe	plant pathogen	terrestrial	Buxus sempervirens	Petrak (1969; Bedlan (2013)									x
Basidiomycota	Pucciniales	Pucciniaceae	Puccinia	Puccinia cribrata Arthur & Cummins 1933			established	N; O; W	1982		stable	without human assistance	unknown	Europe	plant pathogen	terrestrial	Vinca minor	database of the Austrian Mycological Society								x	x
Basidiomycota	Pucciniales	Pucciniaceae	Puccinia	Puccinia helianthi Schwein. 1822		x	unknown	K; N; O; S; St; W	before 1876	agriculture (high)	unknown	contaminant	contaminant	North America	plant pathogen	terrestrial	Helianthus annuus, Helianthus tuberosus	Voss (1877), Poelt & Zwetko (1997), Bedlan et al. (2019)				x					x
Basidiomycota	Pucciniales	Pucciniaceae	Puccinia	Puccinia horiana Henn. 1901		x	unknown	B; K; N; O; S; St; T; V; W	1964	horticulture	unknown	contaminant	contaminant	Temperate Asia	plant pathogen	terrestrial	Chrysanthemum × grandiflorum	Wittmann (1984), Poelt & Zwetko (1997)									x
Basidiomycota	Pucciniales	Pucciniaceae	Puccinia	Puccinia komarovii Tranzschel ex P. Syd. & Syd. 1903		x	established	B?; K; N; O; S; St; T; V?; W	1936		stable	without human assistance	without human assistance	Temperate Asia	plant pathogen	terrestrial	Impatiens parviflora	Poelt & Zwetko (1997), database of the Austrian Mycological Society					x			x
Basidiomycota	Pucciniales	Pucciniaceae	Puccinia	Puccinia lagenophorae Cooke 1884		x	established	B; K; N; O; St; W	1974		expansive	without human assistance	without human assistance	Australasia	plant pathogen	terrestrial	Senecio vulgaris, Bellis perennis	Poelt & Zwetko (1997), Voglmayr & Krisai-Greilhuber (2002)			x	x	x				x
Basidiomycota	Pucciniales	Pucciniaceae	Puccinia	Puccinia malvacearum Bertero ex Mont. 1852		x	established	B; K; N; O; S; St; T; V; W	1885	horticulture	stable	without human assistance	without human assistance	South America	plant pathogen	terrestrial	Alcea spp., Althea spp., Malva spp.	Poelt & Zwetko (1997), Bedlan et al. (2019)			x	x	x				x
Basidiomycota	Pucciniales	Pucciniaceae	Puccinia	Puccinia mirabilissima Peck 1881	Cumminsiella mirabilissima (Peck) Nannf. 1947	x	established	B; K; N; O; S?; St; T?; V?; W	1979		stable	without human assistance	contaminant	North America	plant pathogen	terrestrial	Mahonia spp.	Poelt & Zwetko (1997), Bedlan et al. (2019)									x
Basidiomycota	Pucciniales	Pucciniaceae	Puccinia	Puccinia oxalidis Dietel & Ellis 1895			established	St	1995		unknown	unknown	unknown	North America	plant pathogen	terrestrial	Oxalis sp.	H. Voglmayr, unpubl. (Herb. GZU)									x
Basidiomycota	Pucciniales	Pucciniaceae	Puccinia	Puccinia pelargonii-zonalis Doidge 1926		x	isolated	B; K; N; O; S; St; T; V; W	1967	horticulture	unknown	contaminant	contaminant	Africa	plant pathogen	terrestrial	Pelargonium hybridum	Poelt & Zwetko (1997)									x	x
Basidiomycota	Pucciniales	Pucciniaceae	Puccinia	Puccinia schroeteri Pass. 1875			unstable	O; St	1946		unknown	contaminant; without human assistance	unknown	Europe	plant pathogen	terrestrial	Narcissus poeticus agg.	Poelt & Zwetko (1997)									x
Basidiomycota	Pucciniales	Pucciniaceae	Puccinia	Puccinia sorghi Schwein. 1832		x	established	K; N; O; St; T	1859	agriculture	stable	without human assistance	unknown	North America	plant pathogen	terrestrial	Zea mays, Oxalis stricta	Neuhaus (1970), Poelt & Zwetko (1997)				x					x
Basidiomycota	Pucciniales	Pucciniaceae	Puccinia	Puccinia tulipae J. Schröt. 1875		x	isolated	[N]; [W]	1861		unknown	unknown	unknown	Europe	plant pathogen	terrestrial	Tulipa gesneriana agg.	Hohenbühel-Heufler (1871), Poelt & Zwetko (1997)									x
Basidiomycota	Pucciniales	Pucciniaceae	Puccinia	Puccinia vincae (DC.) Berk. 1836			established	N; W	2008		unknown	without human assistance	unknown	Europe	plant pathogen	terrestrial	Vinca major	Scheuer (2010b), Scheuer (2012b)									x
Basidiomycota	Pucciniales	Pucciniaceae	Uromyces	Uromyces appendiculatus (Pers.) Link 1816	Uromyces phaseoli (Pers.) G. Winter 1881, Uromyces phaseolorum de Bary 1863		established	K; N; O; St; T	1871	agriculture (high)	unknown	contaminant	contaminant	South America	plant pathogen	terrestrial	Phaseolus spp.	database of the Austrian Mycological Society, Scheuer & Bechter (2012)									x
Basidiomycota	Pucciniales	Pucciniaceae	Uromyces	Uromyces betae (Pers.) J. Kickx f. 1867			established	K; N; O; S; V	around 1870	agriculture (high)	unknown	contaminant	contaminant	Europe	plant pathogen	terrestrial	Beta vulgaris	Thümen (1871), Wenzl et al. (1986)				x
Basidiomycota	Pucciniales	Pucciniaceae	Uromyces	Uromyces caraganae (Thüm.) Magnus 1905			established	N	1998		stable	without human assistance	unknown	Europe; Temperate Asia	plant pathogen	terrestrial	Caragana spp., Colutea arborescens	Scheuer (2007)							x		x
Basidiomycota	Pucciniales	Pucciniaceae	Uromyces	Uromyces galegae Sacc. 1874			established	N	1985		unknown	without human assistance	unknown	Europe	plant pathogen	terrestrial	Galega officinalis	Scheuer (2012a)									x
Basidiomycota	Pucciniales	Pucciniaceae	Uromyces	Uromyces kabatianus Bubák 1902			established	N; O; St; W	1906		unknown	without human assistance	unknown	Europe	plant pathogen	terrestrial	Geranium spp.	Zahlbruckner (1907); Poelt & Zwetko (1997)									x
Basidiomycota	Pucciniales	Pucciniaceae	Uromyces	Uromyces limonii (DC.) Lév. 1849		x	isolated	N	1982		unknown	unknown	unknown	Europe; Temperate Asia	plant pathogen	terrestrial	Limonium sp.	Voglmayr & Krisai-Greilhuber (2002)									x
Basidiomycota	Pucciniales	Pucciniaceae	Uromyces	Uromyces silphii (Syd. & P. Syd.) Arthur 1907		x	established	K; N; O; St; W	1932		stable	without human assistance	without human assistance	North America	plant pathogen	terrestrial	Juncus tenuis	Poelt & Zwetko (1997), database of the Austrian Mycological Society				x				x
Basidiomycota	Pucciniales	Pucciniastraceae	Melampsoridium	Melampsoridium hiratsukanum S. Ito ex Hirats. f. 1927			established	K; O; S; St; T	1999	forestry (high)	expansive	without human assistance	without human assistance	Temperate Asia	plant pathogen	terrestrial	Alnus glutinosa, Alnus incana	Donaubauer (2000), Riegler-Hager et al. (2003), Scheuer (2003)								x	x
Basidiomycota	Pucciniales	Pucciniastraceae	Pucciniastrum	Pucciniastrum fuchsiae Hirats. f. 1927			established	K; St	1986	horticulture	unknown	unknown	unknown	North America; South America	plant pathogen	terrestrial	Fuchsia spp.	Poelt & Zwetko (1991), Negrean (2004)									x
Basidiomycota	Pucciniales	Uropyxidaceae	Leucotelium	Leucotelium cerasi (Bérenger) Tranzschel 1935		x	isolated	St; T?	1995		unknown	unknown	unknown	Europe	plant pathogen	terrestrial	Eranthis hyemalis, Prunus spp.	Poelt & Zwetko (1997)									x
Basidiomycota	Pucciniales	Uropyxidaceae	Tranzschelia	Tranzschelia discolor (Fuckel) Tranzschel & M.A. Litv. 1939		x	established	O; St; W	2010		unknown	contaminant	contaminant	Europe	plant pathogen	terrestrial	Anemone coronaria, Prunus spp.	Poelt & Zwetko (1997), Bedlan et al. (2019)									x
Basidiomycota	Urocystidales	Urocystidaceae	Urocystis	Urocystis eranthidis (Pass.) Ainsw. & Sampson 1950			established	W	2021		stable	without human assistance	unknown	Europe	plant pathogen	terrestrial	Eranthis hyemalis	H. Voglmayr, unpubl.									x
Basidiomycota	Urocystidales	Urocystidaceae	Urocystis	Urocystis gladiolicola Ainsw. 1950	Tuburcinia gladioli (Req.) Liro (misapplied name)		unknown	St	1955	horticulture	unknown	contaminant	unknown	Unknown	plant pathogen	terrestrial	Gladiolus spp.	Schreier (1955)									x
Basidiomycota	Urocystidales	Urocystidaceae	Urocystis	Urocystis magica Pass. 1875	Urocystis cepulae Frost 1877	x	unknown	N; W	1949		unknown	unknown	unknown	North America	plant pathogen	terrestrial	Allium cepa	Schmidt (1950); Schreier (1954); Voglmayr & Krisai-Greilhuber (2002)				x					x
Basidiomycota	Urocystidales	Urocystidaceae	Vankya	Vankya heufleri (Fuckel) Ershad 2000			established	N; W	1861		stable	without human assistance	unknown	Europe	plant pathogen	terrestrial	Tulipa sylvestris	Scheuer (2006), Kruse et al. (2018)									x
Basidiomycota	Ustilaginales	Glomosporiaceae	Thecaphora	Thecaphora oxalidis (Ellis & Tracy) M. Lutz, R. Bauer & Piątek 2008	Ustilago oxalidis Ellis & Tracy 1890		established	O; St; W	1960		expansive	without human assistance	unknown	North America	plant pathogen	terrestrial	Oxalis fontana, Oxalis stricta	H. Voglmayr, unpubl. (Herb. GZU)				x
Basidiomycota	Ustilaginales	Ustilaginaceae	Macalpinomyces	Macalpinomyces spermophorus (Berk. & M.A. Curtis ex de Toni) Vánky 2003	Sphacelotheca spermophora (Berk. & M.A. Curtis ex de Toni) Moesz 1920, Ustilago spermophora Berk. & M.A. Curtis ex de Toni 1888		established	St	1920		unknown	without human assistance	unknown	Unknown	plant pathogen	terrestrial	Eragrostis minor	Klenke & Scholler (2015)				x					x
Basidiomycota	Ustilaginales	Ustilaginaceae	Mycosarcoma	Mycosarcoma maydis (DC.) Bref. 1912	Ustilago maydis (DC.) Corda 1842	x	established	B; K; N; O; S; St; T; V; W	around 1830	agriculture (high)	stable	contaminant	contaminant	North America	plant pathogen	terrestrial	Zea mays	Magnus (1905), Voglmayr & Krisai-Greilhuber (2002), database of the Austrian Mycological Society				x
Basidiomycota	Ustilaginales	Ustilaginaceae	Sporisorium	Sporisorium destruens (Schltdl.) Vánky 1985	Ustilago panici-miliacei (Pers.) G. Winter 1884		established	K; N; O; St; V	before 1872	agriculture (high)	unknown	contaminant	unknown	North America	plant pathogen	terrestrial	Panicum miliaceum	Magnus (1905), Zwetko (1993), Jacq database				x
Basidiomycota	Ustilaginales	Ustilaginaceae	Sporisorium	Sporisorium montaniense (Ellis & Everh.) Vánky 1985			established	N; W	before 1988		unknown	contaminant	unknown	Europe	plant pathogen	terrestrial	Eragrostis minor	Scheuer (2007), Scheuer (2012b)				x					x
Basidiomycota	Ustilaginales	Ustilaginaceae	Sporisorium	Sporisorium sorghi Ehrenb. ex Link 1825	Ustilago sorghi (Ehrenb. ex Link) Pass. 1873		established	St	1994	agriculture	unknown	contaminant	unknown	Unknown	plant pathogen	terrestrial	Sorghum vulgare/bicolor	Zwetko & Blanz (2004)				x
Chytridiomycota	Chytridiales	Synchytriaceae	Synchytrium	Synchytrium endobioticum (Schilb.) Percival 1909		x	extirpated	[K]; [N]; [O]; [S]; [St]; [T]; [V]	1925	agriculture (high)	extinct	contaminant; without human assistance	contaminant	South America	plant pathogen	terrestrial	Solanum tuberosum, other Solanum spp.	Wenzl (1959)				x
Chytridiomycota	Chytridiales	Synchytriaceae	Synchytrium	Synchytrium fulgens J. Schröt. 1873			established	B; S; St	1991		stable	without human assistance	unknown	North America	plant pathogen	terrestrial	Oenothera spp.	H. Voglmayr, unpubl. (Herb. GZU)				x
Chytridiomycota	Rhizophydiales	incertae sedis	Batrachochytrium	Batrachochytrium dendrobatidis Longcore, Pessier & D.K. Nichols 1999			established	B; K; N; O; S; St; T; V; W	2009	biodiversity (very high); animal health (very high)	expansive	contaminant; stowaway; without human assistance	stowaway	Africa	animal pathogen	aquatic	Amphibia	Glaser & Sztatecsny (2009), Sztatecsny & Hödl (2011)	x	x
Microsporidia	Dissociodihaplophasida	Nosematidae	Nosema	Nosema ceranae I. Fr., F. Feng, J.A. da Silva, S.B. Slemenda & N.			established		2003	animal health (high); agriculture (high)	expansive	unknown	unknown	Tropical Asia	animal pathogen	terrestrial	Apis mellifera	occurrence: AGES (2014); region of origin: Grupe & Quandt (2020)									x
Oomycota	Albuginales	Albuginaceae	Wilsoniana	Wilsoniana amaranthi (Schwein.) Y.J. Choi, Thines & H.D. Shin 2007	Albugo amaranthi (Schwein.) Kuntze 1891		established	B; K; N; O; S; St; T; V; W	before 1876		stable	without human assistance	unknown	North America	plant pathogen	terrestrial	Amaranthus spp.	Voss (1877), database of the Austrian Mycological Society				x					x
Oomycota	Albuginales	Albuginaceae	Wilsoniana	Wilsoniana bliti (Biv.) Thines 2005	Albugo bliti (Biv.) Kuntze 1891		established	N; O; W	before 1878		stable	without human assistance	unknown	Europe	plant pathogen	terrestrial	Amaranthus blitum	Jacq database				x					x
Oomycota	Albuginales	Albuginaceae	Wilsoniana	Wilsoniana portulacae (DC.) Thines 2005	Albugo portulacae (DC.) Kuntze 1891, Cystopus portulacae (DC.) Lév. 1848		established	B; K; N; St; W	1952		stable	without human assistance	unknown	Europe	plant pathogen	terrestrial	Portulaca oleracea	database of the Austrian Mycological Society				x					x
Oomycota	Peronosporales	Peronosporaceae	Basidiophora	Basidiophora entospora Roze & Cornu 1869	Peronospora entospora (Roze & Cornu) Berk. & Broome 1871	x	established	B; N; O	1999		stable	without human assistance	without human assistance	North America	plant pathogen	terrestrial	Erigeron canadensis	Voglmayr & Krisai-Greilhuber (2002)			x	x	x				x
Oomycota	Peronosporales	Peronosporaceae	Hyaloperonospora	Hyaloperonospora erucastri (Gäum.) Y.J. Choi & Thines 2018	Peronospora erucastri Gäum. 1918		unstable	W	1998	agriculture	unknown	contaminant	unknown	Europe	plant pathogen	terrestrial	Eruca sativa	Herb. Bedlan (AGES)				x
Oomycota	Peronosporales	Peronosporaceae	Peronospora	Peronospora arthurii Farl. 1883		x	established	B; K; N; O; St	2000		expansive	without human assistance	without human assistance	North America	plant pathogen	terrestrial	Oenothera spp.	Voglmayr & Krisai-Greilhuber (2002), database of the Austrian Mycological Society			x	x					x
Oomycota	Peronosporales	Peronosporaceae	Peronospora	Peronospora belbahrii Thines 2009			unstable	K; N; St	2005	agriculture (high)	expansive	contaminant	unknown	Unknown	plant pathogen	terrestrial	Ocimum basilicum	Hafellner (2006), Scheuer (2010a)									x
Oomycota	Peronosporales	Peronosporaceae	Peronospora	Peronospora buniadis Gäum. 1918			established	N	2001		stable	without human assistance	unknown	Cryptogenic	plant pathogen	terrestrial	Bunias orientale	database of the Austrian Mycological Society			x
Oomycota	Peronosporales	Peronosporaceae	Peronospora	Peronospora destructor (Berk.) Casp. ex Berk. 1860	Peronospora schleidenii Unger 1847		established	K; N; O; St; W	1959	agriculture (high)	stable	without human assistance	unknown	Unknown	plant pathogen	terrestrial	Allium cepa	database of the Austrian Mycological Society, Zwetko unpubl.				x					x
Oomycota	Peronosporales	Peronosporaceae	Peronospora	Peronospora diplotaxidis Gäum. 1918			established	St	1982		stable	without human assistance	unknown	Unknown	plant pathogen	terrestrial	Diplotaxis spp.	Melzer et al. (1984)				x					x
Oomycota	Peronosporales	Peronosporaceae	Peronospora	Peronospora ducometi Siemaszko & Jank. 1929	Peronospora fagopyri Elenev ex Jacz. & P.A. Jacz. 1931		established	N; O	2002	agriculture (high)	stable	contaminant; without human assistance	unknown	Temperate Asia	plant pathogen	terrestrial	Fagopyrum esculentum	Negrean (2004)				x
Oomycota	Peronosporales	Peronosporaceae	Peronospora	Peronospora effusa (Grev.) Rabenh. 1854			established	N; W	before 1887	agriculture (high)	stable	contaminant; without human assistance	unknown	Temperate Asia	plant pathogen	terrestrial	Spinacia oleracea	Herb. Bedlan (AGES)				x
Oomycota	Peronosporales	Peronosporaceae	Peronospora	Peronospora hariotii Gäum. 1919			isolated	K	2015		unknown	unknown	unknown	Unknown	plant pathogen	terrestrial	Buddleja spp.	Kruse et al. (2015)									x
Oomycota	Peronosporales	Peronosporaceae	Peronospora	Peronospora jaapiana Magnus 1910			isolated	O	1983		unknown	unknown	unknown	Temperate Asia	plant pathogen	terrestrial	Rheum rhabarbarum	Herb. Bedlan (AGES)									x
Oomycota	Peronosporales	Peronosporaceae	Peronospora	Peronospora kochiae-scopariae Kochman & T. Majewski 1967			established	W	2000		unknown	without human assistance	unknown	Temperate Asia	plant pathogen	terrestrial	Bassia scoparia	database of the Austrian Mycological Society, H. Voglmayr, unpubl.				x					x
Oomycota	Peronosporales	Peronosporaceae	Peronospora	Peronospora lepidii-sativi Gäum. 1918			established	B; N	1878		stable	without human assistance	unknown	Temperate Asia	plant pathogen	terrestrial	Lepidium draba	Thümen & Voss (1879), database of the Austrian Mycological Society, H. Voglmayr, unpubl.				x
Oomycota	Peronosporales	Peronosporaceae	Peronospora	Peronospora manshurica (Naumov) Syd. 1923		x	established	B; K; N; O; St	1978	agriculture (high)	unknown	without human assistance	contaminant	Temperate Asia	plant pathogen	terrestrial	Glycine max	Hafellner (1980)				x
Oomycota	Peronosporales	Peronosporaceae	Peronospora	Peronospora meconopsidis Mayor 1958			established	N; O; St	2002	agriculture (high)	stable	contaminant; without human assistance	unknown	Temperate Asia	plant pathogen	terrestrial	Meconopsis cambrica, Papaver somniferum	Voglmayr et al. (2014)				x					x
Oomycota	Peronosporales	Peronosporaceae	Peronospora	Peronospora myagri Mayor 1962			unknown	N	1992		unknown	without human assistance	unknown	Europe	plant pathogen	terrestrial	Myagrum perfoliatum	H. Voglmayr, unpubl. (Herb. GZU)				x
Oomycota	Peronosporales	Peronosporaceae	Peronospora	Peronospora pisi Syd. 1923			established	K; N; O	1970	agriculture (high)	stable	contaminant; without human assistance	unknown	Europe	plant pathogen	terrestrial	Pisum sativum	H. Voglmayr, unpubl.				x
Oomycota	Peronosporales	Peronosporaceae	Peronospora	Peronospora salviae-officinalis Y.J. Choi, Thines & H.D. Shin 2009			unstable		1999		unknown	contaminant	unknown	Europe	plant pathogen	terrestrial	Salvia officinalis	Plenk (2002)									x
Oomycota	Peronosporales	Peronosporaceae	Peronospora	Peronospora schachtii Fuckel 1870			established	B; N; St	1955	agriculture (high)	unknown	contaminant; without human assistance	unknown	Temperate Asia	plant pathogen	terrestrial	Beta vulgaris	Schreier (1955)				x
Oomycota	Peronosporales	Peronosporaceae	Peronospora	Peronospora somniferi Voglmayr 2014			established	O; S; St; W	1949	agriculture (high)	stable	contaminant; without human assistance	unknown	Temperate Asia	plant pathogen	terrestrial	Papaver somniferum	Schmidt (1950); Voglmayr et al. (2014)				x					x
Oomycota	Peronosporales	Peronosporaceae	Peronospora	Peronospora sparsa Berk. 1862			established	N	1987		unknown	without human assistance	unknown	Temperate Asia	plant pathogen	terrestrial	Rosa spp.	Herb. Bedlan (AGES)									x
Oomycota	Peronosporales	Peronosporaceae	Peronospora	Peronospora tabacina D.B. Adam 1933		x	unstable	B; N; O; St; W	1961	agriculture (high)	unknown	contaminant; without human assistance	contaminant	Unknown	plant pathogen	terrestrial	Nicotiana tabacum, Nicotiana rustica, Nicotiana alata	Glaeser (1962), Hafellner (1980), Voglmayr & Krisai-Greilhuber (2002)				x
Oomycota	Peronosporales	Peronosporaceae	Peronospora	Peronospora verbenae U. Braun, Jage, Udo Richt. & H.J. Zimm. 2009			established	B; N; W	2009		stable	without human assistance	unknown	Unknown	plant pathogen	terrestrial	Verbena officinalis	database of the Austrian Mycological Society, H. Voglmayr, unpubl.				x	x
Oomycota	Peronosporales	Peronosporaceae	Phytophthora	Phytophthora alni Brasier & S.A. Kirk 2004		x	established	B; N; O; St; T	1996	biodiversity (high); forestry (high)	expansive	contaminant; without human assistance	contaminant	Unknown	plant pathogen	terrestrial	Alnus glutinosa, Alnus incana	Cech (2000, 2001b)		x						x
Oomycota	Peronosporales	Peronosporaceae	Phytophthora	Phytophthora cactorum (Lebert & Cohn) J. Schröt. 1886			established	N; St	1995	biodiversity (high); agriculture (high); forestry (high)	expansive	contaminant; without human assistance	unknown	Unknown	plant pathogen	terrestrial	Fagus sylvatica, Fraxinus spp., Aesculum spp. and other woody hosts	Cech (2015), Corcobado et al. (2020)				x				x
Oomycota	Peronosporales	Peronosporaceae	Phytophthora	Phytophthora cambivora (Petri) Buisman 1927			established	N	2004	biodiversity (high); forestry (high)	expansive	contaminant; without human assistance	unknown	Unknown	plant pathogen	terrestrial	Fagus sylvatica and other woody hosts	Cech (2004), Cech & Jung (2005), Corcobado et al. (2020)								x
Oomycota	Peronosporales	Peronosporaceae	Phytophthora	Phytophthora cinnamomi Rands 1922			established		2005	biodiversity (high); agriculture (high); forestry (high)	expansive	contaminant; without human assistance	unknown	Temperate Asia	plant pathogen	terrestrial	Juglans regia and other woody hosts	Cech (2015)								x
Oomycota	Peronosporales	Peronosporaceae	Phytophthora	Phytophthora citricola Sawada 1927			established	B; N; W	1999	forestry	expansive	contaminant; without human assistance	unknown	Temperate Asia; Tropical Asia	plant pathogen	terrestrial	Quercus spp., Fagus sylvatica	occurrence in AT: Balci & Halmschlager 2003; region of origin: Desprez-Loustau et al. (2010)							x	x
Oomycota	Peronosporales	Peronosporaceae	Phytophthora	Phytophthora infestans (Mont.) de Bary 1876		x	established	B; K; N; O; S; St; T; V; W	1871	agriculture (high)	stable	contaminant; without human assistance	without human assistance	South America	plant pathogen	terrestrial	Solanum tuberosum, Solanum lycopersicum	Voglmayr & Krisai-Greilhuber (2002)				x
Oomycota	Peronosporales	Peronosporaceae	Phytophthora	Phytophthora plurivora T. Jung & T.I. Burgess 2009			established	N	2000	biodiversity (high); forestry (high)	expansive	contaminant; without human assistance	unknown	Temperate Asia	plant pathogen	terrestrial	Fagus sylvatica, Alnus spp., Fraxinus spp., and many other woody hosts	Jung & Burgess (2009), Cech (2015), Corcobado et al. (2020)								x
Oomycota	Peronosporales	Peronosporaceae	Phytophthora	Phytophthora quercina T. Jung 1999			established	B; N; St	1999	biodiversity (high); forestry (high)	expansive	contaminant; without human assistance	unknown	Cryptogenic	plant pathogen	terrestrial	Quercus spp.	Balci & Halmschlager (2002, 2003)								x
Oomycota	Peronosporales	Peronosporaceae	Phytophthora	Phytophthora syringae (Kleb.) Kleb. 1909			established	N; St	2000	biodiversity (high); forestry (high)	expansive	contaminant; without human assistance	unknown	Unknown	plant pathogen	terrestrial	Quercus spp.	Balci & Halmschlager (2003); Corcobado et al. (2020)								x
Oomycota	Peronosporales	Peronosporaceae	Plasmopara	Plasmopara angustiterminalis Novot. 1962		x	established	B; N	1959		unknown	without human assistance	without human assistance	North America	plant pathogen	terrestrial	Xanthium strumarium	Poelt & Remler (1977), Voglmayr & Krisai-Greilhuber (2002)			x	x
Oomycota	Peronosporales	Peronosporaceae	Plasmopara	Plasmopara destructor Görg & Thines 2017			established	W	2012	agriculture (high)	stable	contaminant; without human assistance	contaminant	Unknown	plant pathogen	terrestrial	Impatiens walleriana	H. Voglmayr, unpubl.									x
Oomycota	Peronosporales	Peronosporaceae	Plasmopara	Plasmopara halstedii (Farl.) Berl. & De Toni 1888		x	established	N; O	1986	agriculture (high)	unknown	without human assistance	contaminant	North America	plant pathogen	terrestrial	Helianthus annuus, Helianthus tuberosus	Herb. Bedlan (AGES), Voglmayr & Krisai-Greilhuber (2002)				x					x
Oomycota	Peronosporales	Peronosporaceae	Plasmopara	Plasmopara muralis Thines 2011			established	N; O; W	2013		expansive	without human assistance	unknown	North America	plant pathogen	terrestrial	Parthenocissus spp.	Jacq database									x
Oomycota	Peronosporales	Peronosporaceae	Plasmopara	Plasmopara velutina Görg & Thines 2017			unstable	St; W	2008	agriculture (high)	expansive	contaminant; without human assistance	contaminant	Unknown	plant pathogen	terrestrial	Impatiens balsamina	H. Voglmayr, unpubl.									x
Oomycota	Peronosporales	Peronosporaceae	Plasmopara	Plasmopara viticola (Berk. & M.A. Curtis) Berl. & De Toni 1888	Peronospora viticola (Berk. & M.A. Curtis) Casp. 1855	x	established	B; K; N; O; S; St; T; V; W	1880	agriculture (very high)	stable	without human assistance	without human assistance	North America	plant pathogen	terrestrial	Vitis vinifera	Thümen (1880), Voglmayr & Krisai-Greilhuber (2002)				x					x
Oomycota	Peronosporales	Peronosporaceae	Plasmopara	Plasmopara wilsonii Voglmayr, Fatehi & Constant. 2006			isolated	W	2014		expansive	without human assistance	unknown	North America	plant pathogen	terrestrial	Geranium molle	H. Voglmayr, unpubl.				x
Oomycota	Peronosporales	Peronosporaceae	Pseudoperonospora	Pseudoperonospora cannabina (G.H. Otth) Curzi 1926			established	K; N; St	1997	agriculture (high)	stable	without human assistance	unknown	Temperate Asia	plant pathogen	terrestrial	Cannabis sativa	database of the Austrian Mycological Society				x					x
Oomycota	Peronosporales	Peronosporaceae	Pseudoperonospora	Pseudoperonospora cubensis (Berk. & M.A. Curtis) Rostovzev 1903	Peronospora cubensis Berk. & M.A. Curtis 1868, Plasmopara cubensis (Berk. & M.A. Curtis) Humphrey 1891	x	established	B; N; O; St; W	1904	agriculture (high)	stable	without human assistance	without human assistance	North America	plant pathogen	terrestrial	Cucumus sativa, Cucurbita pepo	Hecke (1904), Köck (1909), Voglmayr & Krisai-Greilhuber (2002), Herb. Bedlan (AGES)				x	x				x
Oomycota	Peronosporales	Peronosporaceae	Pseudoperonospora	Pseudoperonospora humuli (Miyabe & Takah.) G.W. Wilson 1914		x	established	N; O; St	1955	agriculture (high)	stable	without human assistance	without human assistance	Temperate Asia	plant pathogen	terrestrial	Humulus lupulus	Schreier (1955); Hafellner (1980), Voglmayr & Krisai-Greilhuber (2002)				x	x
Oomycota	Peronosporales	Peronosporaceae	Sclerophthora	Sclerophthora macrospora (Sacc.) Thirum., C.G. Shaw & Naras. 1953			established	B; N; O; St	1965	agriculture	unknown	without human assistance	unknown	Cryptogenic	plant pathogen	terrestrial	Triticum spp., Zey mays	Zwatz (1987)				x
Oomycota	Saprolegniales	Leptolegniaceae	Aphanomyces	Aphanomyces astaci Schikora 1906		x	established	B; K; N; O; S; St; T; V	1879	biodiversity (very high); animal health (very high)	stable	contaminant; stowaway; without human assistance	stowaway	North America	animal pathogen	aquatic	native and introduced crayfish species (e.g. Astacus astacus, Austropotamobius torrentium, Austropotamobius pallipes)	Oidtmann & Hoffmann (1998)	x
Oomycota	Saprolegniales	Leptolegniaceae	Aphanomyces	Aphanomyces raphani J.B. Kendr. 1927			established	S; T	1956	agriculture (high)	stable	unknown	unknown	North America	plant pathogen	terrestrial	Raphanus sativus	Schreier (1957)				x					x
